# Supplementary material for: Self-assembly of dynamic orthoester cryptates
Source: Nat Commun. 2015 May 22;6:7129. doi: 10.1038/ncomms8129 (PMC4455094; doi:10.1038/ncomms8129)
Supplement: Supplementary Data 1 — Crystallographic Information File for [file ncomms8129-s2.cif]

data_rb01_4
_audit_creation_date              2014-09-08
_audit_creation_method
;
Olex2 1.2
(compiled 2014.08.28 svn.r2986 for OlexSys, GUI svn.r4874)
;
_shelxl_version_number            2014-3
_publ_contact_author_address      ?
_publ_contact_author_email        ?
_publ_contact_author_name         ''
_publ_contact_author_phone        ?
_publ_section_references
;
Bourhis, L.J., Dolomanov, O.V., Gildea, R.J., Howard, J.A.K., Puschmann, H.
 (2013). in preparation.

Dolomanov, O.V., Bourhis, L.J., Gildea, R.J, Howard, J.A.K. & Puschmann, H.
 (2009), J. Appl. Cryst. 42, 339-341.

Sheldrick, G.M. (2008). Acta Cryst. A64, 112-122.
;
_chemical_name_common             ?
_chemical_name_systematic
;
 ?
;
_chemical_formula_moiety          'C16 H30 Na O9, C32 H12 B F24'
_chemical_formula_sum             'C48 H42 B Cl0.25 F24 Na O9'
_chemical_formula_weight          1261.48
_chemical_melting_point           ?
_chemical_oxdiff_formula          'C16 H30 Na B4 F24 C28'
loop_
  _atom_type_symbol
  _atom_type_description
  _atom_type_scat_dispersion_real
  _atom_type_scat_dispersion_imag
  _atom_type_scat_source
 'C' 'C' 0.0181 0.0091 'International Tables Vol C Tables 4.2.6.8 and 6.1.1.4'
 'H' 'H' 0.0000 0.0000 'International Tables Vol C Tables 4.2.6.8 and 6.1.1.4'
 'B' 'B' 0.0090 0.0039 'International Tables Vol C Tables 4.2.6.8 and 6.1.1.4'
 'F' 'F' 0.0727 0.0534 'International Tables Vol C Tables 4.2.6.8 and 6.1.1.4'
 'Na' 'Na' 0.1353 0.1239 'International Tables Vol C Tables 4.2.6.8 and 6.1.1.4'
 'O' 'O' 0.0492 0.0322 'International Tables Vol C Tables 4.2.6.8 and 6.1.1.4'
 'Cl' 'Cl' 0.3639 0.7018 'International Tables Vol C Tables 4.2.6.8 and 6.1.1.4'

_shelx_space_group_comment
;
The symmetry employed for this shelxl refinement is uniquely defined
by the following loop, which should always be used as a source of
symmetry information in preference to the above space-group names.
They are only intended as comments.
;
_space_group_crystal_system       'monoclinic'
_space_group_IT_number            12
_space_group_name_H-M_alt         'C 1 2/m 1'
_space_group_name_Hall            '-C 2y'
loop_
  _space_group_symop_operation_xyz
 'x, y, z'
 '-x, y, -z'
 'x+1/2, y+1/2, z'
 '-x+1/2, y+1/2, -z'
 '-x, -y, -z'
 'x, -y, z'
 '-x+1/2, -y+1/2, -z'
 'x+1/2, -y+1/2, z'

_cell_length_a                    18.3769(4)
_cell_length_b                    16.7983(4)
_cell_length_c                    18.7409(5)
_cell_angle_alpha                 90
_cell_angle_beta                  107.372(3)
_cell_angle_gamma                 90
_cell_volume                      5521.4(2)
_cell_formula_units_Z             4
_cell_measurement_reflns_used     3192
_cell_measurement_temperature     107(4)
_cell_measurement_theta_max       61.0340
_cell_measurement_theta_min       3.9440
_shelx_estimated_absorpt_T_max    ?
_shelx_estimated_absorpt_T_min    ?
_exptl_absorpt_coefficient_mu     1.577
_exptl_absorpt_correction_T_max   0.903
_exptl_absorpt_correction_T_min   0.815
_exptl_absorpt_correction_type    analytical
_exptl_absorpt_process_details
;
CrysAlisPro, Agilent Technologies,
Version 1.171.37.34 (release 22-05-2014 CrysAlis171 .NET)
(compiled May 22 2014,16:03:01)
Analytical numeric absorption correction using a multifaceted crystal
			model based on expressions derived by R.C. Clark & J.S. Reid.
(Clark, R. C. & Reid, J. S. (1995). Acta Cryst. A51, 887-897)
Empirical absorption correction using spherical harmonics,
 implemented in SCALE3 ABSPACK scaling algorithm.
;
_exptl_crystal_colour             'clear light colourless'
_exptl_crystal_colour_lustre      clear
_exptl_crystal_colour_modifier    light
_exptl_crystal_colour_primary     colourless
_exptl_crystal_density_diffrn     1.518
_exptl_crystal_density_meas       ?
_exptl_crystal_density_method     ?
_exptl_crystal_description        ''
_exptl_crystal_F_000              2553
_exptl_crystal_recrystallization_method 'crystallized from DCM/Cyclopentane'
_exptl_crystal_size_max           0.2637
_exptl_crystal_size_mid           0.1303
_exptl_crystal_size_min           0.0996
_exptl_special_details
;
 ?
;
_exptl_transmission_factor_max    ?
_exptl_transmission_factor_min    ?
_diffrn_reflns_av_R_equivalents   0.0346
_diffrn_reflns_av_unetI/netI      0.0510
_diffrn_reflns_Laue_measured_fraction_full 0.822
_diffrn_reflns_Laue_measured_fraction_max 0.961
_diffrn_reflns_limit_h_max        20
_diffrn_reflns_limit_h_min        -17
_diffrn_reflns_limit_k_max        11
_diffrn_reflns_limit_k_min        -18
_diffrn_reflns_limit_l_max        21
_diffrn_reflns_limit_l_min        -16
_diffrn_reflns_number             6750
_diffrn_reflns_point_group_measured_fraction_full 0.822
_diffrn_reflns_point_group_measured_fraction_max 0.961
_diffrn_reflns_theta_full         67.684
_diffrn_reflns_theta_max          61.408
_diffrn_reflns_theta_min          3.643
_diffrn_ambient_environment       N~2~
_diffrn_ambient_temperature       107(4)
_diffrn_detector                  'CCD plate'
_diffrn_detector_area_resol_mean  10.6144
_diffrn_detector_type             Atlas
_diffrn_measured_fraction_theta_full 0.822
_diffrn_measured_fraction_theta_max 0.961
_diffrn_measurement_details
;
#__ type_ start__ end____ width___ exp.time_
  1 omega   56.00  155.00   1.0000    1.2350
omega____ theta____ kappa____ phi______ frames
    -       82.2806   45.0000  120.0000 99

#__ type_ start__ end____ width___ exp.time_
  2 omega   51.00  156.00   1.0000    1.2350
omega____ theta____ kappa____ phi______ frames
    -       82.2806   77.0000   30.0000 105

#__ type_ start__ end____ width___ exp.time_
  3 omega    2.00  104.00   1.0000    1.2350
omega____ theta____ kappa____ phi______ frames
    -       82.2806  -94.0000  -60.0000 102

#__ type_ start__ end____ width___ exp.time_
  4 omega  -89.00  -35.00   1.0000    1.0000
omega____ theta____ kappa____ phi______ frames
    -        0.0000 -178.0000   60.0000 54

#__ type_ start__ end____ width___ exp.time_
  5 omega  -85.00  -37.00   1.0000    1.0000
omega____ theta____ kappa____ phi______ frames
    -        0.0000  178.0000  -90.0000 48
;
_diffrn_measurement_device        'four-circle diffractometer'
_diffrn_measurement_device_type   'SuperNova, Dual, Cu at zero, Atlas'
_diffrn_measurement_method        '\w scans'
_diffrn_orient_matrix_UB_11       -0.0024978000
_diffrn_orient_matrix_UB_12       -0.0442277000
_diffrn_orient_matrix_UB_13       -0.0727392000
_diffrn_orient_matrix_UB_21       -0.0540358000
_diffrn_orient_matrix_UB_22       0.0641228000
_diffrn_orient_matrix_UB_23       -0.0458246000
_diffrn_orient_matrix_UB_31       0.0691662000
_diffrn_orient_matrix_UB_32       0.0484128000
_diffrn_orient_matrix_UB_33       -0.0057526000
_diffrn_radiation_monochromator   mirror
_diffrn_radiation_probe           x-ray
_diffrn_radiation_type            CuK\a
_diffrn_radiation_wavelength      1.54184
_diffrn_source                    'sealed X-ray tube'
_diffrn_source_type               'SuperNova (Cu) X-ray Source'
_reflns_Friedel_coverage          0.000
_reflns_Friedel_fraction_full     .
_reflns_Friedel_fraction_max      .
_reflns_number_gt                 3156
_reflns_number_total              4259
_reflns_odcompleteness_completeness 94.37
_reflns_odcompleteness_iscentric  1
_reflns_odcompleteness_theta      61.93
_reflns_special_details
;
 Data were apparently pre-merged, so _diffrn_reflns_number
 etc. will have to be added later.
 
 Reflections were merged by SHELXL according to the crystal
 class for the calculation of statistics and refinement.
 
 _reflns_Friedel_fraction is defined as the number of unique
 Friedel pairs measured divided by the number that would be
 possible theoretically, ignoring centric projections and
 systematic absences.
;
_reflns_threshold_expression      'I > 2\s(I)'
_computing_cell_refinement
;
CrysAlisPro, Agilent Technologies,
Version 1.171.37.34 (release 22-05-2014 CrysAlis171 .NET)
(compiled May 22 2014,16:03:01)
;
_computing_data_collection
;
CrysAlisPro, Agilent Technologies,
Version 1.171.37.34 (release 22-05-2014 CrysAlis171 .NET)
(compiled May 22 2014,16:03:01)
;
_computing_data_reduction
;
CrysAlisPro, Agilent Technologies,
Version 1.171.37.34 (release 22-05-2014 CrysAlis171 .NET)
(compiled May 22 2014,16:03:01)
;
_computing_molecular_graphics     'Olex2 (Dolomanov et al., 2009)'
_computing_publication_material   'Olex2 (Dolomanov et al., 2009)'
_computing_structure_refinement   'ShelXL (Sheldrick, 2008)'
_computing_structure_solution     'olex2.solve (Bourhis et al., 2013)'
_refine_diff_density_max          0.477
_refine_diff_density_min          -0.407
_refine_diff_density_rms          0.069
_refine_ls_extinction_coef        .
_refine_ls_extinction_method      none
_refine_ls_goodness_of_fit_ref    1.074
_refine_ls_hydrogen_treatment     constr
_refine_ls_matrix_type            full
_refine_ls_number_parameters      432
_refine_ls_number_reflns          4259
_refine_ls_number_restraints      16
_refine_ls_R_factor_all           0.0881
_refine_ls_R_factor_gt            0.0667
_refine_ls_restrained_S_all       1.106
_refine_ls_shift/su_max           0.000
_refine_ls_shift/su_mean          0.000
_refine_ls_structure_factor_coef  Fsqd
_refine_ls_weighting_details
'w=1/[\s^2^(Fo^2^)+(0.1044P)^2^+6.5070P] where P=(Fo^2^+2Fc^2^)/3'
_refine_ls_weighting_scheme       calc
_refine_ls_wR_factor_gt           0.1748
_refine_ls_wR_factor_ref          0.1934
_refine_special_details
;
 ?
;
_olex2_refinement_description
;
1. Fixed Uiso
 At 1.2 times of:
  All C(H) groups, All C(H,H) groups
 At 1.5 times of:
  All C(H,H,H) groups
2. Restrained distances
 O2-C5 \\sim O2A-C5 \\sim O2-C4 \\sim O2A-C4
 with sigma of 0.02
 C5-C6 \\sim C5-C6A
 with sigma of 0.02
 O3A-C6A \\sim O3-C6 \\sim O3-C7 \\sim O3A-C7
 with sigma of 0.02
 O1-C2 \\sim O1A-C2
 with sigma of 0.02
 C4-C3 \\sim C4-C3A
 with sigma of 0.02
 O1-C3 \\sim O1A-C3A
 with sigma of 0.02
3. Uiso/Uaniso restraints and constraints
Uanis(O1) = Uanis(O1A)
Uanis(O2) = Uanis(O2A)
Uanis(C6) = Uanis(C6A)
Uanis(O3A) = Uanis(O3)
Uanis(C3A) = Uanis(C3)
4. Others
 Fixed Sof: H1A(0.5) H1B(0.5) H1C(0.5) C3(0.5) H3A(0.5) H3B(0.5) C3A(0.5)
 H3AA(0.5) H3AB(0.5) C6(0.5) H6A(0.5) H6B(0.5) C6A(0.5) H6AA(0.5) H6AB(0.5)
 H8A(0.5) H8B(0.5) H8C(0.5) C9(0.5) H9A(0.5) H10A(0.5) H10B(0.5) H11A(0.5)
 H11B(0.5) C12(0.5) H12A(0.5) H12B(0.5) O1(0.5) O1A(0.5) O2(0.5) O2A(0.5)
 O3(0.5) O3A(0.5) O4(0.5) O5(0.5) O6(0.5)
5.a Riding coordinates:
 C9(H9A,H9B), C10(H10A,H10B), C11(H11A,H11B), C12(H12A,H12B)
5.b Secondary CH2 refined with riding coordinates:
 C3(H3A,H3B), C3A(H3AA,H3AB), C4(H4A,H4B), C5(H5A,H5B), C6(H6A,H6B), C6A(H6AA,
 H6AB)
5.c Aromatic/amide H refined with riding coordinates:
 C22(H22), C24(H24), C32(H32), C34(H34), C36(H36), C42(H42), C44(H44)
5.d Idealised Me refined as rotating group:
 C1(H1A,H1B,H1C), C8(H8A,H8B,H8C)
;
_atom_sites_solution_hydrogens    mixed
_atom_sites_solution_primary      iterative
_atom_sites_solution_secondary    ?
loop_
  _atom_site_label
  _atom_site_type_symbol
  _atom_site_fract_x
  _atom_site_fract_y
  _atom_site_fract_z
  _atom_site_U_iso_or_equiv
  _atom_site_adp_type
  _atom_site_occupancy
  _atom_site_site_symmetry_order
  _atom_site_calc_flag
  _atom_site_refinement_flags_posn
  _atom_site_refinement_flags_adp
  _atom_site_refinement_flags_occupancy
  _atom_site_disorder_assembly
  _atom_site_disorder_group
 C1 C 0.1176(3) 0.0000 0.7635(4) 0.066(2) Uani 1 2 d S T P . .
 H1A H 0.0953 0.0522 0.7555 0.099 Uiso 0.5 1 calc GR . . A -1
 H1B H 0.1278 -0.0144 0.8151 0.099 Uiso 0.5 1 calc GR . . A -1
 H1C H 0.0829 -0.0378 0.7327 0.099 Uiso 0.5 1 calc GR . . A -1
 C2 C 0.1919(3) 0.0000 0.7431(3) 0.0384(13) Uani 1 2 d S T P . .
 C3 C 0.2557(7) 0.1146(7) 0.8186(5) 0.050(2) Uani 0.5 1 d . . . B 2
 H3A H 0.2763 0.0754 0.8574 0.061 Uiso 0.5 1 calc R . . B 2
 H3B H 0.2160 0.1446 0.8311 0.061 Uiso 0.5 1 calc R . . B 2
 C3A C 0.2367(6) 0.1326(6) 0.7863(6) 0.050(2) Uani 0.5 1 d . . . B 1
 H3AA H 0.2086 0.1496 0.8199 0.061 Uiso 0.5 1 calc R . . B 1
 H3AB H 0.2088 0.1487 0.7358 0.061 Uiso 0.5 1 calc R . . B 1
 C4 C 0.3165(3) 0.1681(2) 0.8095(2) 0.0518(12) Uani 1 1 d . . . . .
 H4A H 0.3149 0.2187 0.7842 0.062 Uiso 1 1 calc R . . B 1
 H4B H 0.3315 0.1786 0.8628 0.062 Uiso 1 1 calc R . . B 1
 C5 C 0.4313(3) 0.1672(3) 0.7756(3) 0.0591(13) Uani 1 1 d . . . . .
 H5A H 0.4731 0.1751 0.8210 0.071 Uiso 1 1 calc R . . B 1
 H5B H 0.4081 0.2188 0.7604 0.071 Uiso 1 1 calc R . . B 1
 C6 C 0.4627(6) 0.1390(5) 0.7180(5) 0.0504(19) Uani 0.5 1 d . . . B 1
 H6A H 0.4317 0.1552 0.6686 0.060 Uiso 0.5 1 calc R . . B 1
 H6B H 0.5146 0.1574 0.7263 0.060 Uiso 0.5 1 calc R . . B 1
 C6A C 0.4843(5) 0.1059(6) 0.7518(5) 0.0504(19) Uani 0.5 1 d . . . B 2
 H6AA H 0.5274 0.1328 0.7428 0.060 Uiso 0.5 1 calc R . . B 2
 H6AB H 0.5033 0.0663 0.7906 0.060 Uiso 0.5 1 calc R . . B 2
 C7 C 0.4582(4) 0.0000 0.6665(4) 0.0544(17) Uani 1 2 d S T P . .
 C8 C 0.5321(4) 0.0000 0.6458(5) 0.090(3) Uani 1 2 d S T P . .
 H8A H 0.5438 0.0533 0.6344 0.135 Uiso 0.5 1 calc GR . . C -1
 H8B H 0.5265 -0.0333 0.6028 0.135 Uiso 0.5 1 calc GR . . C -1
 H8C H 0.5727 -0.0200 0.6870 0.135 Uiso 0.5 1 calc GR . . C -1
 C9 C 0.3684(5) -0.013(2) 0.5435(4) 0.056(8) Uani 0.5 1 d . . . B 1
 H9A H 0.3776 -0.0678 0.5565 0.067 Uiso 0.5 1 d R . . B 1
 H9B H 0.3949 0.0000 0.5084 0.067 Uiso 1 2 d RS T P B 1
 C10 C 0.2855(4) 0.0000 0.5132(3) 0.0497(16) Uani 1 2 d S T P . .
 H10A H 0.2622 -0.0480 0.4898 0.060 Uiso 0.5 1 d R . . B .
 H10B H 0.2784 0.0396 0.4751 0.060 Uiso 0.5 1 d R . . . .
 C11 C 0.1711(3) 0.0000 0.5457(3) 0.0446(15) Uani 1 2 d S T P . .
 H11A H 0.1662 -0.0445 0.5128 0.053 Uiso 0.5 1 d R . . B .
 H11B H 0.1399 0.0418 0.5181 0.053 Uiso 0.5 1 d R . . . .
 C12 C 0.1409(4) -0.0222(4) 0.6085(4) 0.045(3) Uani 0.5 1 d . . . B 1
 H12A H 0.1491 -0.0776 0.6196 0.054 Uiso 0.5 1 d R . . B 1
 H12B H 0.0875 -0.0115 0.5954 0.054 Uiso 0.5 1 d R . . B 1
 O1 O 0.2264(3) 0.0769(3) 0.7461(3) 0.0347(9) Uani 0.5 1 d . . . B 2
 O1A O 0.2478(3) 0.0472(3) 0.7903(3) 0.0347(9) Uani 0.5 1 d . . . B 1
 O2 O 0.3488(3) 0.1468(3) 0.7541(3) 0.0380(10) Uani 0.5 1 d . . . B 2
 O2A O 0.3759(3) 0.1173(3) 0.7930(3) 0.0380(10) Uani 0.5 1 d . . . B 1
 O3 O 0.4597(3) 0.0539(4) 0.7282(3) 0.0451(12) Uani 0.5 1 d . . . B 1
 O3A O 0.4378(3) 0.0696(4) 0.6849(4) 0.0451(12) Uani 0.5 1 d . . . B 2
 O4 O 0.3950(3) 0.0343(3) 0.6090(3) 0.0436(13) Uani 0.5 1 d . . . B 1
 O5 O 0.2492(3) 0.0250(3) 0.5661(3) 0.0372(14) Uani 0.5 1 d . . . B 1
 O6 O 0.1829(3) 0.0265(3) 0.6712(3) 0.0351(13) Uani 0.5 1 d . . . B 1
 Na1 Na 0.32456(10) 0.0000 0.70588(11) 0.0308(5) Uani 1 2 d S T P B .
 B1 B 0.3512(3) 0.5000 0.7728(3) 0.0212(11) Uani 1 2 d S T P . .
 C21 C 0.4356(2) 0.5000 0.8354(2) 0.0206(10) Uani 1 2 d S T P . .
 C22 C 0.47241(17) 0.57073(19) 0.86506(18) 0.0221(7) Uani 1 1 d . . . . .
 H22 H 0.4504 0.6191 0.8460 0.027 Uiso 1 1 calc R . . . .
 C23 C 0.54111(17) 0.57081(19) 0.92240(18) 0.0220(7) Uani 1 1 d . . . . .
 C24 C 0.5762(3) 0.5000 0.9514(3) 0.0245(10) Uani 1 2 d S T P . .
 H24 H 0.6223 0.5000 0.9894 0.029 Uiso 1 2 calc RS T P . .
 C25 C 0.58032(19) 0.6476(2) 0.9503(2) 0.0307(8) Uani 1 1 d . . . . .
 C31 C 0.34022(16) 0.42355(19) 0.71675(18) 0.0218(7) Uani 1 1 d . . . . .
 C32 C 0.40074(19) 0.3974(2) 0.69069(19) 0.0281(8) Uani 1 1 d . . . . .
 H32 H 0.4481 0.4218 0.7090 0.034 Uiso 1 1 calc R . . . .
 C33 C 0.3922(2) 0.3369(2) 0.63901(19) 0.0328(9) Uani 1 1 d . . . . .
 C34 C 0.3231(2) 0.2984(2) 0.6100(2) 0.0335(9) Uani 1 1 d . . . . .
 H34 H 0.3177 0.2573 0.5755 0.040 Uiso 1 1 calc R . . . .
 C35 C 0.26238(19) 0.3230(2) 0.63385(19) 0.0287(8) Uani 1 1 d . . . . .
 C36 C 0.27108(18) 0.3848(2) 0.68508(18) 0.0236(7) Uani 1 1 d . . . . .
 H36 H 0.2288 0.4011 0.6988 0.028 Uiso 1 1 calc R . . . .
 C37 C 0.4603(2) 0.3157(3) 0.6142(3) 0.0567(14) Uani 1 1 d . . . . .
 C38 C 0.1867(2) 0.2849(2) 0.6043(2) 0.0381(9) Uani 1 1 d . . . . .
 C41 C 0.2909(2) 0.5000 0.8221(2) 0.0189(10) Uani 1 2 d S T P . .
 C42 C 0.26681(17) 0.42921(19) 0.84746(18) 0.0235(7) Uani 1 1 d . . . . .
 H42 H 0.2830 0.3808 0.8334 0.028 Uiso 1 1 calc R . . . .
 C43 C 0.21937(18) 0.4291(2) 0.89307(19) 0.0281(8) Uani 1 1 d . . . . .
 C44 C 0.1946(3) 0.5000 0.9157(3) 0.0319(12) Uani 1 2 d S T P . .
 H44 H 0.1620 0.5000 0.9453 0.038 Uiso 1 2 calc RS T P . .
 C45 C 0.1910(2) 0.3514(3) 0.9138(2) 0.0417(10) Uani 1 1 d . . . . .
 F1 F 0.59741(13) 0.65601(13) 1.02386(12) 0.0454(6) Uani 1 1 d . . . . .
 F2 F 0.64696(14) 0.65375(16) 0.93571(15) 0.0623(8) Uani 1 1 d . . . . .
 F3 F 0.53922(14) 0.71179(13) 0.92183(15) 0.0629(8) Uani 1 1 d . . . . .
 F4 F 0.4745(2) 0.3692(3) 0.5686(2) 0.1175(16) Uani 1 1 d . . . . .
 F5 F 0.52376(13) 0.3109(2) 0.67171(15) 0.0772(10) Uani 1 1 d . . . . .
 F6 F 0.45315(16) 0.2453(2) 0.58020(19) 0.0977(13) Uani 1 1 d . . . . .
 F7 F 0.18737(16) 0.21674(15) 0.56965(16) 0.0635(8) Uani 1 1 d . . . D 1
 F8 F 0.13739(15) 0.33122(18) 0.55514(18) 0.0907(12) Uani 1 1 d . . . E 1
 F9 F 0.15443(15) 0.2695(2) 0.65707(15) 0.0756(10) Uani 1 1 d . . . F 1
 F10 F 0.23759(15) 0.29077(13) 0.91474(14) 0.0521(7) Uani 1 1 d . . . G 1
 F11 F 0.12449(16) 0.3320(2) 0.8660(2) 0.1069(15) Uani 1 1 d . . . H 1
 F12 F 0.18119(16) 0.35238(16) 0.98107(16) 0.0668(8) Uani 1 1 d . . . I 1

loop_
  _atom_site_aniso_label
  _atom_site_aniso_U_11
  _atom_site_aniso_U_22
  _atom_site_aniso_U_33
  _atom_site_aniso_U_23
  _atom_site_aniso_U_13
  _atom_site_aniso_U_12
 C1 0.036(3) 0.096(6) 0.076(5) 0.000 0.030(3) 0.000
 C2 0.029(3) 0.051(3) 0.040(3) 0.000 0.018(2) 0.000
 C3 0.085(6) 0.040(5) 0.041(7) -0.006(4) 0.040(6) 0.008(4)
 C3A 0.085(6) 0.040(5) 0.041(7) -0.006(4) 0.040(6) 0.008(4)
 C4 0.080(3) 0.034(2) 0.042(3) -0.013(2) 0.020(2) -0.004(2)
 C5 0.060(3) 0.051(3) 0.056(3) -0.004(2) 0.002(2) -0.033(2)
 C6 0.055(5) 0.052(6) 0.047(5) 0.000(3) 0.019(4) -0.024(4)
 C6A 0.055(5) 0.052(6) 0.047(5) 0.000(3) 0.019(4) -0.024(4)
 C7 0.045(3) 0.077(5) 0.051(4) 0.000 0.029(3) 0.000
 C8 0.050(4) 0.135(8) 0.103(7) 0.000 0.050(5) 0.000
 C9 0.076(5) 0.07(2) 0.033(4) -0.003(6) 0.031(4) 0.005(7)
 C10 0.078(4) 0.054(4) 0.021(3) 0.000 0.021(3) 0.000
 C11 0.047(3) 0.048(3) 0.026(3) 0.000 -0.009(3) 0.000
 C12 0.032(4) 0.051(8) 0.042(4) 0.001(3) -0.004(3) -0.001(3)
 O1 0.036(2) 0.030(2) 0.041(3) -0.0011(17) 0.016(2) 0.0032(17)
 O1A 0.036(2) 0.030(2) 0.041(3) -0.0011(17) 0.016(2) 0.0032(17)
 O2 0.049(3) 0.029(2) 0.034(3) -0.0055(18) 0.009(2) -0.0040(18)
 O2A 0.049(3) 0.029(2) 0.034(3) -0.0055(18) 0.009(2) -0.0040(18)
 O3 0.037(3) 0.049(3) 0.050(4) -0.001(3) 0.015(3) -0.010(2)
 O3A 0.037(3) 0.049(3) 0.050(4) -0.001(3) 0.015(3) -0.010(2)
 O4 0.045(3) 0.052(3) 0.039(3) 0.003(2) 0.019(2) 0.001(2)
 O5 0.049(3) 0.036(3) 0.024(2) -0.0021(19) 0.006(2) -0.003(2)
 O6 0.033(2) 0.038(3) 0.033(3) 0.0008(19) 0.008(2) 0.0033(18)
 Na1 0.0283(10) 0.0323(10) 0.0336(11) 0.000 0.0117(8) 0.000
 B1 0.019(2) 0.024(3) 0.023(3) 0.000 0.010(2) 0.000
 C21 0.021(2) 0.027(2) 0.017(2) 0.000 0.0103(19) 0.000
 C22 0.0230(16) 0.0241(17) 0.0202(17) 0.0023(14) 0.0081(13) -0.0017(13)
 C23 0.0215(15) 0.0262(17) 0.0198(17) -0.0017(14) 0.0083(13) -0.0053(13)
 C24 0.022(2) 0.033(3) 0.017(2) 0.000 0.0036(19) 0.000
 C25 0.0257(18) 0.0338(19) 0.029(2) 0.0073(16) 0.0033(15) -0.0056(15)
 C31 0.0169(15) 0.0276(18) 0.0202(17) 0.0016(14) 0.0042(13) 0.0035(13)
 C32 0.0230(17) 0.040(2) 0.0228(18) -0.0032(16) 0.0084(14) 0.0038(15)
 C33 0.0320(19) 0.045(2) 0.0216(18) -0.0049(16) 0.0084(15) 0.0138(16)
 C34 0.042(2) 0.035(2) 0.0212(19) -0.0086(16) 0.0052(16) 0.0055(16)
 C35 0.0314(18) 0.0296(18) 0.0238(18) 0.0012(15) 0.0061(15) -0.0013(15)
 C36 0.0257(17) 0.0277(17) 0.0193(17) -0.0001(14) 0.0095(14) 0.0022(14)
 C37 0.042(2) 0.089(4) 0.036(3) -0.026(3) 0.007(2) 0.023(2)
 C38 0.045(2) 0.036(2) 0.031(2) -0.0055(17) 0.0079(18) -0.0087(17)
 C41 0.013(2) 0.025(2) 0.019(2) 0.000 0.0056(17) 0.000
 C42 0.0210(16) 0.0263(17) 0.0219(17) 0.0001(14) 0.0043(13) -0.0004(13)
 C43 0.0235(17) 0.038(2) 0.0237(18) 0.0031(16) 0.0078(14) -0.0056(15)
 C44 0.024(2) 0.056(3) 0.020(3) 0.000 0.012(2) 0.000
 C45 0.031(2) 0.055(3) 0.040(2) 0.015(2) 0.0118(18) -0.0081(18)
 F1 0.0631(15) 0.0375(12) 0.0328(13) -0.0088(10) 0.0103(11) -0.0181(10)
 F2 0.0530(14) 0.0749(18) 0.0722(18) -0.0268(15) 0.0388(13) -0.0400(13)
 F3 0.0629(15) 0.0257(12) 0.0738(18) 0.0125(12) -0.0199(13) -0.0144(11)
 F4 0.095(3) 0.191(4) 0.100(3) 0.042(3) 0.079(2) 0.054(3)
 F5 0.0340(13) 0.124(3) 0.0660(19) -0.0482(18) 0.0038(12) 0.0263(15)
 F6 0.0576(17) 0.137(3) 0.090(2) -0.077(2) 0.0105(16) 0.0284(18)
 F7 0.0776(18) 0.0511(15) 0.0668(18) -0.0282(14) 0.0291(15) -0.0304(13)
 F8 0.0564(17) 0.0630(18) 0.108(3) 0.0172(17) -0.0436(17) -0.0238(14)
 F9 0.0573(16) 0.122(3) 0.0543(17) -0.0325(17) 0.0274(13) -0.0510(17)
 F10 0.0716(16) 0.0342(13) 0.0611(17) 0.0001(11) 0.0359(13) -0.0157(12)
 F11 0.0571(17) 0.119(3) 0.109(3) 0.071(2) -0.0292(17) -0.0582(18)
 F12 0.093(2) 0.0627(17) 0.0675(19) 0.0289(15) 0.0592(16) 0.0134(15)

_geom_special_details
;
 All esds (except the esd in the dihedral angle between two l.s. planes)
 are estimated using the full covariance matrix.  The cell esds are taken
 into account individually in the estimation of esds in distances, angles
 and torsion angles; correlations between esds in cell parameters are only
 used when they are defined by crystal symmetry.  An approximate (isotropic)
 treatment of cell esds is used for estimating esds involving l.s. planes.
;
loop_
  _geom_bond_atom_site_label_1
  _geom_bond_atom_site_label_2
  _geom_bond_distance
  _geom_bond_site_symmetry_2
  _geom_bond_publ_flag
 C1 C2 1.523(8) . ?
 C2 O1 1.433(5) 6 ?
 C2 O1 1.433(5) . ?
 C2 O1A 1.387(6) . ?
 C2 O1A 1.387(6) 6 ?
 C2 O6 1.382(7) . ?
 C2 O6 1.382(7) 6 ?
 C2 Na1 2.729(5) . ?
 C3 C4 1.484(11) . ?
 C3 O1 1.450(10) . ?
 C3A C4 1.522(11) . ?
 C3A O1A 1.448(10) . ?
 C4 O2 1.388(6) . ?
 C4 O2A 1.488(7) . ?
 C5 C6 1.447(10) . ?
 C5 C6A 1.571(10) . ?
 C5 O2 1.488(7) . ?
 C5 O2A 1.430(6) . ?
 C6 O3 1.445(9) . ?
 C6A O3A 1.427(9) . ?
 C7 C8 1.520(8) . ?
 C7 O3 1.463(7) . ?
 C7 O3 1.463(7) 6 ?
 C7 O3A 1.305(7) . ?
 C7 O3A 1.305(7) 6 ?
 C7 O4 1.447(8) 6 ?
 C7 O4 1.447(8) . ?
 C7 Na1 2.768(6) . ?
 C9 C9 0.43(8) 6 ?
 C9 C10 1.475(12) . ?
 C9 O4 1.42(2) . ?
 C9 O4 1.231(15) 6 ?
 C10 C9 1.475(12) 6 ?
 C10 O5 1.413(7) . ?
 C10 O5 1.413(7) 6 ?
 C11 C12 1.491(10) 6 ?
 C11 C12 1.491(10) . ?
 C11 O5 1.434(7) 6 ?
 C11 O5 1.434(7) . ?
 C12 C12 0.746(15) 6 ?
 C12 O6 1.449(8) . ?
 C12 O6 1.199(8) 6 ?
 O1 Na1 2.509(5) . ?
 O1A O1A 1.585(9) 6 ?
 O1A Na1 2.540(5) . ?
 O2 Na1 2.617(5) . ?
 O2A Na1 2.554(5) . ?
 O3 O3 1.812(12) 6 ?
 O3 Na1 2.557(6) . ?
 O3A Na1 2.518(6) . ?
 O4 C9 1.231(15) 6 ?
 O4 O4 1.152(11) 6 ?
 O4 Na1 2.590(5) . ?
 O5 O5 0.839(9) 6 ?
 O5 Na1 2.605(5) . ?
 O6 C12 1.199(8) 6 ?
 O6 O6 0.889(9) 6 ?
 O6 Na1 2.528(5) . ?
 Na1 O1 2.509(5) 6 ?
 Na1 O1A 2.540(5) 6 ?
 Na1 O2A 2.554(5) 6 ?
 Na1 O3 2.557(6) 6 ?
 Na1 O3A 2.519(6) 6 ?
 Na1 O6 2.528(5) 6 ?
 B1 C21 1.642(6) . ?
 B1 C31 1.633(4) . ?
 B1 C31 1.633(4) 6_565 ?
 B1 C41 1.642(7) . ?
 C21 C22 1.398(4) . ?
 C21 C22 1.398(4) 6_565 ?
 C22 C23 1.392(4) . ?
 C23 C24 1.384(4) . ?
 C23 C25 1.493(5) . ?
 C24 C23 1.384(4) 6_565 ?
 C25 F1 1.328(4) . ?
 C25 F2 1.336(4) . ?
 C25 F3 1.333(4) . ?
 C31 C32 1.412(5) . ?
 C31 C36 1.393(4) . ?
 C32 C33 1.380(5) . ?
 C33 C34 1.384(5) . ?
 C33 C37 1.502(5) . ?
 C34 C35 1.384(5) . ?
 C35 C36 1.391(5) . ?
 C35 C38 1.481(5) . ?
 C37 F4 1.320(7) . ?
 C37 F5 1.333(5) . ?
 C37 F6 1.331(6) . ?
 C38 F7 1.318(4) . ?
 C38 F8 1.333(5) . ?
 C38 F9 1.321(5) . ?
 C41 C42 1.400(4) . ?
 C41 C42 1.400(4) 6_565 ?
 C42 C43 1.391(5) . ?
 C43 C44 1.386(4) . ?
 C43 C45 1.500(5) . ?
 C44 C43 1.386(4) 6_565 ?
 C45 F10 1.327(5) . ?
 C45 F11 1.322(5) . ?
 C45 F12 1.326(5) . ?

loop_
  _geom_angle_atom_site_label_1
  _geom_angle_atom_site_label_2
  _geom_angle_atom_site_label_3
  _geom_angle
  _geom_angle_site_symmetry_1
  _geom_angle_site_symmetry_3
  _geom_angle_publ_flag
 C1 C2 Na1 179.7(4) . . ?
 O1 C2 C1 114.2(3) . . ?
 O1 C2 C1 114.2(3) 6 . ?
 O1 C2 O1 128.6(5) . 6 ?
 O1 C2 Na1 65.8(3) 6 . ?
 O1 C2 Na1 65.8(3) . . ?
 O1A C2 C1 112.9(4) . . ?
 O1A C2 C1 112.9(4) 6 . ?
 O1A C2 O1A 69.7(5) . 6 ?
 O1A C2 Na1 67.3(3) 6 . ?
 O1A C2 Na1 67.3(3) . . ?
 O6 C2 C1 112.9(5) . . ?
 O6 C2 C1 112.9(5) 6 . ?
 O6 C2 O1A 131.0(5) 6 . ?
 O6 C2 O1A 131.0(5) . 6 ?
 O6 C2 O1A 106.8(4) . . ?
 O6 C2 O1A 106.8(4) 6 6 ?
 O6 C2 O6 37.5(4) 6 . ?
 O6 C2 Na1 66.8(3) 6 . ?
 O6 C2 Na1 66.8(3) . . ?
 O1 C3 C4 103.7(7) . . ?
 O1A C3A C4 105.3(7) . . ?
 O2 C4 C3 115.8(5) . . ?
 O2A C4 C3A 114.8(5) . . ?
 O2 C5 C6A 116.1(5) . . ?
 O2A C5 C6 116.6(5) . . ?
 O3 C6 C5 100.7(6) . . ?
 O3A C6A C5 105.7(7) . . ?
 C8 C7 Na1 179.4(5) . . ?
 O3 C7 C8 113.3(5) 6 . ?
 O3 C7 C8 113.3(5) . . ?
 O3 C7 O3 76.5(6) 6 . ?
 O3 C7 Na1 66.2(3) . . ?
 O3 C7 Na1 66.2(3) 6 . ?
 O3A C7 C8 114.6(4) 6 . ?
 O3A C7 C8 114.6(4) . . ?
 O3A C7 O3A 127.2(7) . 6 ?
 O3A C7 Na1 65.3(4) . . ?
 O3A C7 Na1 65.3(4) 6 . ?
 O4 C7 C8 113.0(6) 6 . ?
 O4 C7 C8 113.0(6) . . ?
 O4 C7 O3 99.4(4) 6 6 ?
 O4 C7 O3 99.4(4) . . ?
 O4 C7 O3 131.0(5) 6 . ?
 O4 C7 O3 131.0(5) . 6 ?
 O4 C7 O4 46.9(5) 6 . ?
 O4 C7 Na1 67.6(3) 6 . ?
 O4 C7 Na1 67.6(3) . . ?
 C9 C9 C10 81.5(15) 6 . ?
 C9 C9 O4 56.0(14) 6 . ?
 C9 C9 O4 106.9(18) 6 6 ?
 O4 C9 C10 107.5(16) . . ?
 O4 C9 C10 119.0(8) 6 . ?
 O4 C9 O4 50.9(7) 6 . ?
 C9 C10 C9 17(3) . 6 ?
 O5 C10 C9 115.0(7) 6 6 ?
 O5 C10 C9 109.6(8) . 6 ?
 O5 C10 C9 109.6(8) 6 . ?
 O5 C10 C9 115.0(7) . . ?
 O5 C10 O5 34.5(4) 6 . ?
 C12 C11 C12 29.0(6) . 6 ?
 O5 C11 C12 116.3(5) 6 6 ?
 O5 C11 C12 107.2(4) . 6 ?
 O5 C11 C12 116.3(5) . . ?
 O5 C11 C12 107.2(4) 6 . ?
 O5 C11 O5 34.0(4) . 6 ?
 C12 C12 C11 75.5(3) 6 . ?
 C12 C12 O6 55.7(3) 6 . ?
 C12 C12 O6 93.4(4) 6 6 ?
 O6 C12 C11 105.4(5) . . ?
 O6 C12 C11 120.4(6) 6 . ?
 O6 C12 O6 37.8(4) 6 . ?
 C2 O1 C3 117.8(6) . . ?
 C2 O1 Na1 82.8(3) . . ?
 C3 O1 Na1 114.1(6) . . ?
 C2 O1A C3A 117.8(6) . . ?
 C2 O1A O1A 55.2(2) . 6 ?
 C2 O1A Na1 82.4(3) . . ?
 C3A O1A O1A 172.2(5) . 6 ?
 C3A O1A Na1 111.9(6) . . ?
 O1A O1A Na1 71.82(11) 6 . ?
 C4 O2 C5 111.4(4) . . ?
 C4 O2 Na1 115.8(3) . . ?
 C5 O2 Na1 111.4(3) . . ?
 C4 O2A Na1 114.9(3) . . ?
 C5 O2A C4 109.1(4) . . ?
 C5 O2A Na1 117.3(4) . . ?
 C6 O3 C7 120.0(6) . . ?
 C6 O3 O3 171.5(4) . 6 ?
 C6 O3 Na1 113.7(5) . . ?
 C7 O3 O3 51.7(3) . 6 ?
 C7 O3 Na1 82.2(3) . . ?
 O3 O3 Na1 69.25(14) 6 . ?
 C6A O3A Na1 111.6(5) . . ?
 C7 O3A C6A 118.2(7) . . ?
 C7 O3A Na1 86.7(4) . . ?
 C7 O4 Na1 81.3(3) . . ?
 C9 O4 C7 114.4(12) . . ?
 C9 O4 C7 128.1(14) 6 . ?
 C9 O4 C9 17(3) 6 . ?
 C9 O4 Na1 111.5(8) . . ?
 C9 O4 Na1 120.1(9) 6 . ?
 O4 O4 C7 66.5(2) 6 . ?
 O4 O4 C9 73.1(18) 6 6 ?
 O4 O4 C9 56.0(14) 6 . ?
 O4 O4 Na1 77.15(12) 6 . ?
 C10 O5 C11 111.8(4) . . ?
 C10 O5 Na1 115.9(4) . . ?
 C11 O5 Na1 114.2(3) . . ?
 O5 O5 C10 72.73(19) 6 . ?
 O5 O5 C11 73.00(19) 6 . ?
 O5 O5 Na1 80.74(9) 6 . ?
 C2 O6 C12 119.3(5) . . ?
 C2 O6 Na1 83.0(3) . . ?
 C12 O6 C2 142.3(6) 6 . ?
 C12 O6 C12 30.9(6) 6 . ?
 C12 O6 Na1 123.6(5) 6 . ?
 C12 O6 Na1 111.6(4) . . ?
 O6 O6 C2 71.2(2) 6 . ?
 O6 O6 C12 86.6(4) 6 6 ?
 O6 O6 C12 55.7(3) 6 . ?
 O6 O6 Na1 79.87(10) 6 . ?
 O1 Na1 O1 61.9(2) 6 . ?
 O1 Na1 O3A 120.65(18) 6 6 ?
 O1 Na1 O3A 120.65(18) . . ?
 O1 Na1 O3A 170.8(2) . 6 ?
 O1 Na1 O3A 170.8(2) 6 . ?
 O1A Na1 O1A 36.4(2) . 6 ?
 O1A Na1 O2A 90.57(18) . 6 ?
 O1A Na1 O2A 61.87(16) 6 6 ?
 O1A Na1 O2A 90.57(18) 6 . ?
 O1A Na1 O2A 61.87(16) . . ?
 O1A Na1 O3 118.69(19) . . ?
 O1A Na1 O3 118.69(19) 6 6 ?
 O1A Na1 O3 134.5(2) 6 . ?
 O1A Na1 O3 134.5(2) . 6 ?
 O2A Na1 O2A 101.0(3) . 6 ?
 O2A Na1 O3 57.78(18) 6 6 ?
 O2A Na1 O3 90.78(19) . 6 ?
 O2A Na1 O3 90.78(19) 6 . ?
 O2A Na1 O3 57.78(19) . . ?
 O3 Na1 O3 41.5(3) . 6 ?
 O3A Na1 O3A 55.3(3) . 6 ?
 O6 Na1 O1A 52.03(16) . . ?
 O6 Na1 O1A 59.63(16) . 6 ?
 O6 Na1 O1A 52.03(16) 6 6 ?
 O6 Na1 O1A 59.63(16) 6 . ?
 O6 Na1 O2A 117.11(17) 6 . ?
 O6 Na1 O2A 100.62(16) 6 6 ?
 O6 Na1 O2A 117.11(17) . 6 ?
 O6 Na1 O2A 100.63(16) . . ?
 O6 Na1 O3 148.76(17) 6 6 ?
 O6 Na1 O3 168.40(18) . 6 ?
 O6 Na1 O3 148.76(17) . . ?
 O6 Na1 O3 168.40(18) 6 . ?
 O6 Na1 O6 20.3(2) 6 . ?
 C31 B1 C21 111.6(2) . . ?
 C31 B1 C21 111.6(2) 6_565 . ?
 C31 B1 C31 103.7(4) 6_565 . ?
 C31 B1 C41 112.8(2) . . ?
 C31 B1 C41 112.8(2) 6_565 . ?
 C41 B1 C21 104.5(4) . . ?
 C22 C21 B1 121.72(19) . . ?
 C22 C21 B1 121.7(2) 6_565 . ?
 C22 C21 C22 116.5(4) . 6_565 ?
 C23 C22 C21 121.8(3) . . ?
 C22 C23 C25 120.2(3) . . ?
 C24 C23 C22 120.7(3) . . ?
 C24 C23 C25 119.0(3) . . ?
 C23 C24 C23 118.5(4) 6_565 . ?
 F1 C25 C23 113.3(3) . . ?
 F1 C25 F2 104.9(3) . . ?
 F1 C25 F3 105.0(3) . . ?
 F2 C25 C23 111.8(3) . . ?
 F3 C25 C23 113.7(3) . . ?
 F3 C25 F2 107.5(3) . . ?
 C32 C31 B1 120.6(3) . . ?
 C36 C31 B1 124.3(3) . . ?
 C36 C31 C32 114.8(3) . . ?
 C33 C32 C31 122.4(3) . . ?
 C32 C33 C34 121.3(3) . . ?
 C32 C33 C37 117.5(3) . . ?
 C34 C33 C37 121.3(3) . . ?
 C33 C34 C35 117.8(3) . . ?
 C34 C35 C36 120.6(3) . . ?
 C34 C35 C38 120.6(3) . . ?
 C36 C35 C38 118.8(3) . . ?
 C35 C36 C31 123.0(3) . . ?
 F4 C37 C33 112.5(4) . . ?
 F4 C37 F5 105.7(4) . . ?
 F4 C37 F6 107.8(4) . . ?
 F5 C37 C33 111.9(4) . . ?
 F6 C37 C33 112.7(4) . . ?
 F6 C37 F5 105.7(4) . . ?
 F7 C38 C35 114.4(3) . . ?
 F7 C38 F8 105.7(3) . . ?
 F7 C38 F9 105.8(3) . . ?
 F8 C38 C35 112.0(3) . . ?
 F9 C38 C35 112.7(3) . . ?
 F9 C38 F8 105.5(4) . . ?
 C42 C41 B1 121.7(2) . . ?
 C42 C41 B1 121.7(2) 6_565 . ?
 C42 C41 C42 116.2(4) . 6_565 ?
 C43 C42 C41 121.9(3) . . ?
 C42 C43 C45 119.4(3) . . ?
 C44 C43 C42 120.7(3) . . ?
 C44 C43 C45 119.8(3) . . ?
 C43 C44 C43 118.5(4) . 6_565 ?
 F10 C45 C43 113.5(3) . . ?
 F11 C45 C43 111.2(3) . . ?
 F11 C45 F10 106.4(4) . . ?
 F11 C45 F12 106.7(3) . . ?
 F12 C45 C43 113.1(4) . . ?
 F12 C45 F10 105.5(3) . . ?

_smtbx_masks_special_details      ?
loop_
  _smtbx_masks_void_nr
  _smtbx_masks_void_average_x
  _smtbx_masks_void_average_y
  _smtbx_masks_void_average_z
  _smtbx_masks_void_volume
  _smtbx_masks_void_count_electrons
  _smtbx_masks_void_content
 1 0.000 0.500 0.000 152.4 30.4 ?
 2 0.500 0.000 1.000 152.4 30.4 ?

_shelx_res_file
;
TITL RB01_4 (R. Brachvogel) in C2/m
CELL 1.54184 18.376887 16.798256 18.740857 90 107.3716 90
ZERR 4 0.000412 0.000373 0.000453 0 0.0025 0
LATT 7
SYMM -X,+Y,-Z

SFAC C H B F Na O Cl
UNIT 192 168 4 96 4 36 1
SADI O2 C5 O2A C5 O2 C4 O2A C4
SADI C5 C6 C5 C6A
SADI O3A C6A O3 C6 O3 C7 O3A C7
SADI O1 C2 O1A C2
SADI C4 C3 C4 C3A
SADI O1 C3 O1A C3A
EADP O1 O1A
EADP O2 O2A
EADP C6 C6A
EADP O3A O3
EADP C3A C3

L.S. 8
PLAN  10
REM reset to C2/m #12
BOND
rem PART 2
fmap 2
acta
REM <HKL>D:/Xray-Neu/RB01_4/struct/olex2_RB01_4/RB01_4-mask.hkl</HKL>

WGHT    0.104400    6.507000
FVAR       1.85481
C1    1    0.117611    0.000000    0.763516    10.50000    0.03596    0.09583 =
         0.07570    0.00000    0.02977    0.00000
PART -1
AFIX 137
H1A   2    0.095321    0.052169    0.755513    10.50000   -1.50000
H1B   2    0.127775   -0.014419    0.815138    10.50000   -1.50000
H1C   2    0.082925   -0.037750    0.732738    10.50000   -1.50000
AFIX   0
PART 0
C2    1    0.191879    0.000000    0.743144    10.50000    0.02871    0.05143 =
         0.04009    0.00000    0.01778    0.00000
PART 2
C3    1    0.255673    0.114591    0.818643    10.50000    0.08460    0.03971 =
         0.04133   -0.00637    0.04040    0.00827
AFIX  23
H3A   2    0.276285    0.075409    0.857440    10.50000   -1.20000
H3B   2    0.216047    0.144624    0.831105    10.50000   -1.20000
AFIX   0
PART 0
PART 1
C3A   1    0.236710    0.132562    0.786286    10.50000    0.08460    0.03971 =
         0.04133   -0.00637    0.04040    0.00827
AFIX  23
H3AA  2    0.208619    0.149615    0.819945    10.50000   -1.20000
H3AB  2    0.208791    0.148694    0.735837    10.50000   -1.20000
AFIX   0
PART 0
C4    1    0.316514    0.168092    0.809481    11.00000    0.08032    0.03418 =
         0.04208   -0.01320    0.02000   -0.00388
PART 1
AFIX  23
H4A   2    0.314915    0.218716    0.784160    11.00000   -1.20000
H4B   2    0.331458    0.178650    0.862783    11.00000   -1.20000
AFIX   0
PART 0
C5    1    0.431277    0.167195    0.775592    11.00000    0.05989    0.05100 =
         0.05610   -0.00396    0.00174   -0.03348
PART 1
AFIX  23
H5A   2    0.473067    0.175128    0.820976    11.00000   -1.20000
H5B   2    0.408128    0.218791    0.760403    11.00000   -1.20000
AFIX   0
C6    1    0.462681    0.139007    0.718017    10.50000    0.05460    0.05210 =
         0.04690    0.00001    0.01877   -0.02417
AFIX  23
H6A   2    0.431678    0.155208    0.668613    10.50000   -1.20000
H6B   2    0.514580    0.157408    0.726288    10.50000   -1.20000
AFIX   0
PART 0
PART 2
C6A   1    0.484347    0.105900    0.751813    10.50000    0.05460    0.05210 =
         0.04690    0.00001    0.01877   -0.02417
AFIX  23
H6AA  2    0.527433    0.132850    0.742759    10.50000   -1.20000
H6AB  2    0.503332    0.066291    0.790579    10.50000   -1.20000
AFIX   0
PART 0
C7    1    0.458233    0.000000    0.666480    10.50000    0.04492    0.07691 =
         0.05111    0.00000    0.02933    0.00000
C8    1    0.532117    0.000000    0.645769    10.50000    0.04951    0.13453 =
         0.10342    0.00000    0.04961    0.00000
PART -1
AFIX 137
H8A   2    0.543833    0.053330    0.634407    10.50000   -1.50000
H8B   2    0.526497   -0.033320    0.602839    10.50000   -1.50000
H8C   2    0.572700   -0.020010    0.686973    10.50000   -1.50000
AFIX   0
PART 0
PART 1
C9    1    0.368417   -0.012924    0.543547    10.50000    0.07563    0.06919 =
         0.03291   -0.00257    0.03146    0.00516
AFIX   3
H9A   2    0.377567   -0.067794    0.556547    10.50000   -1.20000
H9B   2    0.394947   -0.000004    0.508367    10.50000   -1.20000
AFIX   0
PART 0
C10   1    0.285502    0.000000    0.513205    10.50000    0.07774    0.05419 =
         0.02096    0.00000    0.02062    0.00000
AFIX   3
H10A  2    0.262162   -0.047980    0.489835    10.50000   -1.20000
H10B  2    0.278412    0.039610    0.475125    10.50000   -1.20000
AFIX   0
C11   1    0.171114    0.000000    0.545730    10.50000    0.04658    0.04819 =
         0.02579    0.00000   -0.00922    0.00000
AFIX   3
H11A  2    0.166164   -0.044460    0.512800    10.50000   -1.20000
H11B  2    0.139854    0.041750    0.518070    10.50000   -1.20000
AFIX   0
PART 1
C12   1    0.140886   -0.022192    0.608532    10.50000    0.03231    0.05109 =
         0.04172    0.00078   -0.00423   -0.00142
AFIX   3
H12A  2    0.149096   -0.077602    0.619592    10.50000   -1.20000
H12B  2    0.087476   -0.011542    0.595432    10.50000   -1.20000
AFIX   0
PART 0
PART 2
O1    6    0.226447    0.076852    0.746085    10.50000    0.03601    0.03026 =
         0.04099   -0.00108    0.01622    0.00322
PART 0
PART 1
O1A   6    0.247842    0.047177    0.790316    10.50000    0.03601    0.03026 =
         0.04099   -0.00108    0.01622    0.00322
PART 0
PART 2
O2    6    0.348774    0.146760    0.754053    10.50000    0.04876    0.02923 =
         0.03360   -0.00552    0.00855   -0.00397
PART 0
PART 1
O2A   6    0.375905    0.117306    0.793047    10.50000    0.04876    0.02923 =
         0.03360   -0.00552    0.00855   -0.00397
O3    6    0.459670    0.053940    0.728181    10.50000    0.03719    0.04872 =
         0.05047   -0.00140    0.01489   -0.00957
PART 0
PART 2
O3A   6    0.437848    0.069563    0.684904    10.50000    0.03719    0.04872 =
         0.05047   -0.00140    0.01489   -0.00957
PART 0
PART 1
O4    6    0.395016    0.034282    0.609029    10.50000    0.04464    0.05180 =
         0.03876    0.00289    0.01930    0.00125
O5    6    0.249247    0.024960    0.566107    10.50000    0.04887    0.03612 =
         0.02370   -0.00207    0.00638   -0.00292
O6    6    0.182855    0.026464    0.671168    10.50000    0.03278    0.03850 =
         0.03305    0.00081    0.00846    0.00333
PART 0
NA1   5    0.324563    0.000000    0.705881    10.50000    0.02828    0.03225 =
         0.03356    0.00000    0.01167    0.00000

B1    3    0.351210    0.500000    0.772765    10.50000    0.01927    0.02411 =
         0.02271    0.00000    0.01023    0.00000
C21   1    0.435644    0.500000    0.835380    10.50000    0.02126    0.02668 =
         0.01676    0.00000    0.01031    0.00000
C22   1    0.472409    0.570730    0.865060    11.00000    0.02302    0.02414 =
         0.02024    0.00228    0.00814   -0.00169
AFIX  43
H22   2    0.450376    0.619077    0.845982    11.00000   -1.20000
AFIX   0
C23   1    0.541113    0.570815    0.922402    11.00000    0.02153    0.02618 =
         0.01980   -0.00168    0.00829   -0.00533
C24   1    0.576184    0.500000    0.951368    10.50000    0.02246    0.03276 =
         0.01683    0.00000    0.00357    0.00000
AFIX  43
H24   2    0.622257    0.500000    0.989423    10.50000   -1.20000
AFIX   0
C25   1    0.580324    0.647559    0.950256    11.00000    0.02567    0.03380 =
         0.02945    0.00733    0.00332   -0.00565
C31   1    0.340215    0.423548    0.716751    11.00000    0.01687    0.02763 =
         0.02017    0.00161    0.00421    0.00354
C32   1    0.400741    0.397371    0.690689    11.00000    0.02303    0.03962 =
         0.02277   -0.00319    0.00838    0.00378
AFIX  43
H32   2    0.448092    0.421786    0.709028    11.00000   -1.20000
AFIX   0
C33   1    0.392224    0.336898    0.639009    11.00000    0.03199    0.04519 =
         0.02160   -0.00488    0.00840    0.01376
C34   1    0.323140    0.298372    0.609962    11.00000    0.04154    0.03490 =
         0.02120   -0.00864    0.00521    0.00555
AFIX  43
H34   2    0.317694    0.257266    0.575519    11.00000   -1.20000
AFIX   0
C35   1    0.262383    0.323013    0.633847    11.00000    0.03137    0.02958 =
         0.02381    0.00118    0.00608   -0.00128
C36   1    0.271082    0.384830    0.685080    11.00000    0.02571    0.02770 =
         0.01930   -0.00009    0.00954    0.00223
AFIX  43
H36   2    0.228770    0.401060    0.698826    11.00000   -1.20000
AFIX   0
C37   1    0.460313    0.315690    0.614235    11.00000    0.04201    0.08915 =
         0.03565   -0.02586    0.00661    0.02283
C38   1    0.186671    0.284900    0.604318    11.00000    0.04527    0.03587 =
         0.03075   -0.00548    0.00787   -0.00867
C41   1    0.290916    0.500000    0.822133    10.50000    0.01309    0.02522 =
         0.01894    0.00000    0.00561    0.00000
C42   1    0.266812    0.429211    0.847461    11.00000    0.02097    0.02633 =
         0.02190    0.00007    0.00433   -0.00040
AFIX  43
H42   2    0.282993    0.380849    0.833381    11.00000   -1.20000
AFIX   0
C43   1    0.219372    0.429107    0.893068    11.00000    0.02346    0.03766 =
         0.02375    0.00313    0.00775   -0.00558
C44   1    0.194571    0.500000    0.915682    10.50000    0.02371    0.05590 =
         0.01998    0.00000    0.01223    0.00000
AFIX  43
H44   2    0.162041    0.500000    0.945348    10.50000   -1.20000
AFIX   0
C45   1    0.190968    0.351375    0.913785    11.00000    0.03058    0.05530 =
         0.04005    0.01525    0.01175   -0.00811
F1    4    0.597408    0.656013    1.023855    11.00000    0.06310    0.03755 =
         0.03279   -0.00882    0.01032   -0.01806
F2    4    0.646963    0.653746    0.935713    11.00000    0.05297    0.07494 =
         0.07224   -0.02680    0.03881   -0.03996
F3    4    0.539221    0.711786    0.921826    11.00000    0.06286    0.02573 =
         0.07380    0.01250   -0.01990   -0.01440
F4    4    0.474464    0.369226    0.568578    11.00000    0.09457    0.19127 =
         0.09974    0.04182    0.07938    0.05412
F5    4    0.523759    0.310858    0.671711    11.00000    0.03398    0.12440 =
         0.06601   -0.04820    0.00378    0.02628
F6    4    0.453149    0.245313    0.580198    11.00000    0.05764    0.13727 =
         0.09050   -0.07686    0.01054    0.02839
PART 1
F7    4    0.187373    0.216739    0.569649    11.00000    0.07757    0.05105 =
         0.06680   -0.02822    0.02915   -0.03044
F8    4    0.137385    0.331217    0.555143    11.00000    0.05636    0.06304 =
         0.10793    0.01724   -0.04364   -0.02383
F9    4    0.154428    0.269535    0.657070    11.00000    0.05734    0.12229 =
         0.05434   -0.03249    0.02739   -0.05102
F10   4    0.237588    0.290766    0.914741    11.00000    0.07156    0.03416 =
         0.06108    0.00013    0.03586   -0.01570
F11   4    0.124492    0.332015    0.866011    11.00000    0.05708    0.11886 =
         0.10936    0.07134   -0.02923   -0.05820
F12   4    0.181187    0.352378    0.981072    11.00000    0.09316    0.06269 =
         0.06754    0.02894    0.05923    0.01341
HKLF 4

REM  RB01_4 (R. Brachvogel) in C2/m
REM R1 =  0.0667 for    3156 Fo > 4sig(Fo)  and  0.0881 for all    4259 data
REM    432 parameters refined using     16 restraints

END

WGHT      0.1044      6.4456

REM Highest difference peak  0.477,  deepest hole -0.407,  1-sigma level  0.069
Q1    1   0.1198  0.3634  0.9261  11.00000  0.05    0.48
Q2    1   0.5706  0.6910  0.8834  11.00000  0.05    0.44
Q3    1   0.3886  0.0000  0.6699  10.50000  0.05    0.36
Q4    1   0.2558  0.0000  0.7326  10.50000  0.05    0.35
Q5    1   0.4880  0.5000  0.9130  10.50000  0.05    0.34
Q6    1   0.1861  0.2960  0.8757  11.00000  0.05    0.32
Q7    1   0.4433  0.1453  0.8304  11.00000  0.05    0.29
Q8    1   0.4604  0.2272  0.6214  11.00000  0.05    0.28
Q9    1   0.4687  0.2645  0.5676  11.00000  0.05    0.26
Q10   1   0.2521  0.0000  0.4459  10.50000  0.05    0.25
;
_shelx_res_checksum               5673
_shelx_hkl_file
;
 -20   0   2 1148.38  272.05
 -20   0   3 2496.52  392.87
 -20   0   4 2715.22  410.79
 -20   0   5 7494.87  688.51
 -20   0   6  361.42  173.14
 -20   0   7 5229.58  558.72
 -20   0   8  479.27  210.28
 -20   0   9 6114.94  606.32
 -20   0  10 2321.63  373.46
 -20   2   1  138.80  152.47
 -20   2   2 2131.44  345.58
 -20   2   3  161.22  299.43
 -20   2   4  242.29  120.58
 -20   2   5   18.63   74.80
 -20   2   6   75.77   92.61
 -20   2   7    0.51  104.78
 -20   2   8  199.64  183.26
 -20   2   9   25.12  104.85
 -20   2  10    0.67  137.86
 -20   4   2  296.88  178.23
 -20   4   3  197.55  104.25
 -20   4   4 1408.69  260.67
 -20   4   5    5.94  202.13
 -20   4   6  153.38  478.61
 -20   4   7    8.83  234.34
 -20   4   8  963.24  435.85
 -20   4   9  480.04  207.73
 -20   4  10  404.53  258.50
 -19   1   1   64.95  123.10
 -19   1   2  265.17  120.21
 -19   1   3 2357.17  270.37
 -19   1   4 1424.34  215.48
 -19   1   5  469.98  175.05
 -19   1   6  188.20  107.66
 -19   1   7  244.48  148.41
 -19   1   8    0.00  120.64
 -19   1   9 1239.47  238.01
 -19   1  10  570.53  155.40
 -19   1  11 2691.03  281.42
 -19   1  12   16.03  182.79
 -19   1  13   42.14  273.62
 -19   3   1 1084.00  272.50
 -19   3   2 1566.68  239.63
 -19   3   3  222.48  112.42
 -19   3   4 1130.22  233.25
 -19   3   5  536.42  178.17
 -19   3   6  274.88  115.10
 -19   3   7   58.76  105.89
 -19   3   8 1838.45  254.50
 -19   3   9  213.60  361.31
 -19   3  10  263.01  143.42
 -19   3  11    0.26  143.10
 -19   3  12  636.56  162.30
 -19   3  13    0.70  236.91
 -19   5   1   71.61  121.50
 -19   5   2    0.59  108.38
 -19   5   3 8127.92  702.67
 -19   5   4 2012.91  280.64
 -19   5   5   10.13  171.44
 -19   5   6   10.81  129.59
 -19   5   7    7.76  254.81
 -19   5   8 1778.26  244.89
 -19   5   9  338.01  365.52
 -19   5  10    0.07   70.46
 -19   5  11    0.90  261.76
 -19   5  12    1.64  210.04
 -19   7   2 1750.29  315.17
 -19   7   3 2345.52  354.46
 -19   7   4 1405.24  280.67
 -19   7   5  614.77  223.07
 -19   7   6 1210.71  258.20
 -19   7   7 2876.74  297.91
 -19   7   8  909.01  275.12
 -19   7   9 2638.44  439.46
 -18   0   1 3456.85  492.51
 -18   0   2  995.60  258.20
 -18   0   3  302.76  266.84
 -18   0   4  192.25  229.03
 -18   0   5 8485.89  751.23
 -18   0   6 4820.01  616.65
 -18   0   7 4464.58  589.79
 -18   0   8  227.26  219.90
 -18   0   9 2103.40  387.95
 -18   0  10  105.05  101.37
 -18   0  11 2127.05  362.59
 -18   0  12 4592.05  546.40
 -18   0  13 1807.01  357.75
 -18   0  14 3313.03  438.61
 -18   2   1   35.40  123.97
 -18   2   2   13.14  116.04
 -18   2   3 5926.91  480.89
 -18   2   4   13.17  165.37
 -18   2   5 1369.02  238.43
 -18   2   6 2447.20  305.32
 -18   2   7    0.01  129.36
 -18   2   8  406.60  167.05
 -18   2   9 3010.31  340.25
 -18   2  10 1086.99  201.81
 -18   2  11    0.27  159.27
 -18   2  12    1.21  151.61
 -18   2  13  255.20  145.99
 -18   2  14  677.84  390.57
 -18   2  15  140.85  181.94
 -18   4   1  399.68  242.90
 -18   4   2  412.63  166.38
 -18   4   3  754.41  185.53
 -18   4   4 2582.80  348.03
 -18   4   5   19.16  141.08
 -18   4   6 1648.96  239.20
 -18   4   7  564.39  168.56
 -18   4   8   82.47  114.08
 -18   4   9  528.76  211.76
 -18   4  10  505.42  252.55
 -18   4  11 2537.88  286.99
 -18   4  12 1509.16  276.35
 -18   4  13   35.90  276.32
 -18   4  14 2633.19  427.14
 -18   6   1 1046.53  265.58
 -18   6   2 4500.16  535.25
 -18   6   3 7839.70  705.99
 -18   6   4    0.50  506.55
 -18   6   5 1975.38  274.65
 -18   6   6    0.05  146.04
 -18   6   7    0.13  355.68
 -18   6   8 4490.93  373.80
 -18   6   9 4094.06  373.57
 -18   6  10  750.26  200.95
 -18   6  11   10.15  219.13
 -18   6  12 1207.30  374.81
 -18   6  13 2674.00  451.97
 -18   8   1  326.27  167.38
 -18   8   2 1794.23  350.43
 -18   8   3 1469.22  319.50
 -18   8   4    5.74  120.49
 -18   8   5    7.05  142.51
 -18   8   6  435.33  527.96
 -18   8   7  120.52  155.50
 -18   8   8  327.63  232.53
 -18   8   9  576.12  272.86
 -18   8  10  619.23  268.94
 -18   8  11 2163.39  389.95
 -17   1   110262.25  627.52
 -17   1   2   13.84  140.57
 -17   1   3  658.35  213.75
 -17   1   4  451.97  217.34
 -17   1   5  619.64  189.66
 -17   1   6  362.77  154.58
 -17   1   7 8413.75  570.94
 -17   1   8 3095.67  341.08
 -17   1   9  270.06  126.52
 -17   1  1012780.34  692.67
 -17   1  11  257.90  174.32
 -17   1  12  578.03  202.03
 -17   1  13  246.70  181.49
 -17   1  14    0.04  175.39
 -17   1  15 1378.11  392.94
 -17   1  16  642.55  226.84
 -17   3   1 8560.28  548.59
 -17   3   2  696.61  195.37
 -17   3   3  517.56  212.40
 -17   3   4 1069.15  210.23
 -17   3   5 1081.68  254.20
 -17   3   6  770.09  201.38
 -17   3   7  316.93  158.23
 -17   3   8 2859.87  556.95
 -17   3   9  925.20  224.14
 -17   3  10  530.76  153.89
 -17   3  11  220.77  149.82
 -17   3  12 2239.94  294.13
 -17   3  13    2.32  235.47
 -17   3  15  186.60  225.84
 -17   3  16  892.66  289.66
 -17   5   1    0.58  170.63
 -17   5   2 1950.53  267.05
 -17   5   3  672.81  203.21
 -17   5   4   76.86  129.82
 -17   5   5  484.60  174.32
 -17   5   6 1219.57  254.06
 -17   5   7  542.61  178.08
 -17   5   8 1893.82  289.55
 -17   5   9    7.13  107.86
 -17   5  10 4563.75  380.47
 -17   5  11 6099.15  931.69
 -17   5  12 1244.75  328.74
 -17   5  13    2.76  288.60
 -17   5  14 2071.38  424.42
 -17   5  15  840.29  954.45
 -17   7   1  153.44  175.76
 -17   7   2 1000.82  288.93
 -17   7   3  450.48  207.50
 -17   7   4  327.77  170.08
 -17   7   5 5227.40  422.38
 -17   7   6 8157.29  525.27
 -17   7   7   10.40  355.23
 -17   7   8   11.44  102.04
 -17   7   9  361.99  153.93
 -17   7  10 2118.64  467.23
 -17   7  11   72.22  253.27
 -17   7  12 3558.71  555.80
 -17   7  13 1131.35  821.72
 -17   7  14 2897.77  454.27
 -17   9   1  112.84  125.73
 -17   9   2 1297.64  310.93
 -17   9   3 3242.43  442.10
 -17   9   4    2.60  120.00
 -17   9   5  135.67   86.67
 -17   9   6 7094.89  614.68
 -17   9   7  253.90  206.03
 -17   9   8  540.56  284.47
 -17   9   9 1434.68  351.89
 -17   9  10 2648.65  471.99
 -17   9  11 1865.58  408.87
 -16   0   120984.29 1228.82
 -16   0   231152.84 1572.98
 -16   0   330669.50 1478.14
 -16   0   4 5721.55  632.15
 -16   0   538925.33 1713.23
 -16   0   6 1856.47  380.20
 -16   0   7 3865.52  526.35
 -16   0   818539.14 1128.51
 -16   0   9 1343.25  372.89
 -16   0  1015426.15 1081.39
 -16   0  11    1.29  144.00
 -16   0  12 2751.69  458.60
 -16   0  1310957.98  873.82
 -16   0  14  137.06  253.63
 -16   0  15  614.15  268.73
 -16   2   1    2.19  277.04
 -16   2   2 5012.77  421.75
 -16   2   310664.53  663.62
 -16   2   4 1426.14  227.36
 -16   2   5  301.57  169.47
 -16   2   610775.51  647.90
 -16   2   7  663.45  201.96
 -16   2   812473.35  678.14
 -16   2   9 5360.27  449.99
 -16   2  10  403.72  189.53
 -16   2  11 1913.38  297.56
 -16   2  12 1065.34  209.45
 -16   2  13    5.24  231.24
 -16   2  14  451.58  196.02
 -16   2  15  367.67  256.86
 -16   2  16  875.21  296.70
 -16   4   1   25.73  130.27
 -16   4   2 1370.08  267.66
 -16   4   3 1709.79  302.94
 -16   4   4 1563.68  284.77
 -16   4   5 2199.40  303.87
 -16   4   6 2005.80  299.50
 -16   4   724244.11 1818.45
 -16   4   813156.13  703.87
 -16   4   9  479.50  191.06
 -16   4  10 3430.53  391.01
 -16   4  11 2307.49  328.72
 -16   4  12  450.07  232.86
 -16   4  13    1.41  346.61
 -16   4  14    0.42  240.94
 -16   4  15 4222.38  545.23
 -16   4  16 1686.09 1666.34
 -16   4  17   11.08  464.52
 -16   6   1    0.79  170.25
 -16   6   2  381.06  167.77
 -16   6   313255.70  692.48
 -16   6   420482.29  861.66
 -16   6   514013.27  720.48
 -16   6   6 5437.43  475.34
 -16   6   7 4426.72  517.36
 -16   6   8 2020.25  271.25
 -16   6   9   30.70  364.66
 -16   6  10 6154.80  431.43
 -16   6  11 1900.86  432.56
 -16   6  12    9.44  341.36
 -16   6  13 3478.02  534.59
 -16   6  14 3165.83  505.57
 -16   6  15 3050.08  484.69
 -16   8   1 3452.40  480.02
 -16   8   2 1136.22  314.04
 -16   8   3  133.38  171.87
 -16   8   4 7326.74  701.17
 -16   8   5 8299.59  550.16
 -16   8   6   52.90  307.16
 -16   8   7  324.72  310.39
 -16   8   8  406.60  192.08
 -16   8   9 3005.97  515.30
 -16   8  10    5.50  278.33
 -16   8  11 1272.69  393.04
 -16   8  12 2007.72  463.72
 -16   8  13 2854.36  492.85
 -16  10   1  240.21  154.21
 -16  10   2 3710.13  457.74
 -16  10   3 1682.88  310.17
 -16  10   4  636.41  220.95
 -16  10   5 5634.71  554.24
 -16  10   7 1354.75  349.83
 -16  10   8 1288.04  389.31
 -16  10   9 2885.68 1062.02
 -16  10  10 6216.26  495.25
 -15   1   111450.79  618.04
 -15   1   2  756.81  245.97
 -15   1   3 4188.42  495.41
 -15   1   4  211.46  173.09
 -15   1   5  913.00  197.98
 -15   1   6 9840.38  607.98
 -15   1   7    5.86  149.08
 -15   1   8  144.00  133.41
 -15   1   932528.94 1065.89
 -15   1  10 4230.84  401.69
 -15   1  11 3503.71  379.92
 -15   1  12 2564.82  387.20
 -15   1  13 8485.83  551.91
 -15   1  14  819.77  239.29
 -15   1  15    8.43  212.73
 -15   1  16  912.35  325.95
 -15   1  17 1312.90  392.19
 -15   1  18 3697.66  484.69
 -15   3   1 6030.02  457.98
 -15   3   2 2504.16  339.29
 -15   3   313536.88  663.49
 -15   3   4 2377.27  288.99
 -15   3   5 5508.33  434.11
 -15   3   6 7170.24  509.08
 -15   3   7  484.25  195.08
 -15   3   8    5.70  144.46
 -15   3   9 1239.49  258.45
 -15   3  10   12.32  116.46
 -15   3  11  156.07  228.67
 -15   3  12 5336.90  435.31
 -15   3  13    1.50  110.47
 -15   3  14  782.61  296.80
 -15   3  15 3140.03  512.84
 -15   3  16 3225.64  481.27
 -15   3  17   13.47  552.77
 -15   3  18 2800.64  602.43
 -15   5   1 1341.09  246.85
 -15   5   2 7203.57  512.17
 -15   5   3 3049.45  348.91
 -15   5   4  122.50  128.96
 -15   5   5   72.37  125.62
 -15   5   6  124.30  135.29
 -15   5   7 5855.25  493.01
 -15   5   8 7054.52  473.15
 -15   5   9   28.63  124.39
 -15   5  10 1555.85  289.06
 -15   5  11 6802.28  472.85
 -15   5  12 3805.76  618.10
 -15   5  13  504.81  342.89
 -15   5  14  687.29  335.12
 -15   5  15 1167.45  422.92
 -15   5  16   35.79  488.27
 -15   5  17   22.77  452.73
 -15   7   1   75.34  180.14
 -15   7   236868.25 1558.49
 -15   7   315038.77  707.93
 -15   7   4 9481.93  569.49
 -15   7   5 5145.87  414.18
 -15   7   6  917.58  363.95
 -15   7   7 2923.44  383.32
 -15   7   8  608.42  181.12
 -15   7   917085.60  566.06
 -15   7  10  230.33  530.30
 -15   7  11    9.20  317.54
 -15   7  12  739.71  361.81
 -15   7  13 4763.04  658.50
 -15   7  14 3064.04 1976.20
 -15   7  15    3.44  293.07
 -15   7  16    2.90  191.05
 -15   9   1 2530.30  413.37
 -15   9   2 4369.17  531.85
 -15   9   3  148.30  167.15
 -15   9   4 1768.52  336.79
 -15   9   5    0.03  339.61
 -15   9   6 2695.29  320.27
 -15   9   7 2505.74  286.39
 -15   9   8 2014.02  300.99
 -15   9   9  486.13  146.45
 -15   9  10   98.12  521.46
 -15   9  11 1226.20  788.39
 -15   9  12 4596.83  615.25
 -15  11   1 1530.53  301.61
 -15  11   2 3977.85  468.15
 -15  11   3  427.52  171.67
 -15  11   4 2259.09  360.94
 -15  11   6  179.68  137.05
 -15  11   7  318.69  181.96
 -15  11   8  651.61  224.74
 -15  11   9   29.69  121.12
 -15  11  10    7.51  116.25
 -15  11  11  255.62  121.60
 -14   0   118853.59 1141.83
 -14   0   2 1857.07  411.54
 -14   0   311386.84  822.06
 -14   0   4 5307.81  637.42
 -14   0   5 1084.45  260.90
 -14   0   6 5840.86  599.97
 -14   0   730905.51 1335.65
 -14   0   820977.61 1164.19
 -14   0   9    8.39  161.85
 -14   0  10 8417.21  746.77
 -14   0  11 1484.72  372.80
 -14   0  12    0.87  188.77
 -14   0  13  824.41  283.75
 -14   0  14  897.49  313.26
 -14   0  15 1289.37  398.21
 -14   0  1747733.67 2045.92
 -14   0  18 4421.31  790.73
 -14   0  19 6080.72  781.88
 -14   2   1 6883.42  504.84
 -14   2   2 4745.09  424.16
 -14   2   3 2240.07  282.14
 -14   2   4  304.82  176.33
 -14   2   5 4373.29  395.45
 -14   2   6 3704.44  350.81
 -14   2   7  114.89  136.70
 -14   2   8  312.09  154.86
 -14   2   9 7426.73  503.27
 -14   2  10 2773.77  317.36
 -14   2  11  851.46  201.82
 -14   2  12    0.39  157.09
 -14   2  13  232.28  183.85
 -14   2  14 4409.88  999.79
 -14   2  15  148.81  262.03
 -14   2  16 1527.04  416.14
 -14   2  18  599.07  385.63
 -14   2  19 1211.53  565.58
 -14   4   1    0.88  113.68
 -14   4   2 4257.77  387.90
 -14   4   311856.64  623.62
 -14   4   4    0.14  118.01
 -14   4   510185.93  647.07
 -14   4   646147.48 1221.76
 -14   4   7 4206.75  407.04
 -14   4   8 2201.18  212.10
 -14   4   9  727.52  139.97
 -14   4  10 1875.65  282.04
 -14   4  11 6871.93  493.28
 -14   4  12 2100.37  296.71
 -14   4  13 5789.08  704.68
 -14   4  14 2903.92  484.27
 -14   4  15 2592.42  470.00
 -14   4  16 3396.98  486.68
 -14   4  17  154.71  544.47
 -14   4  18  666.65  506.31
 -14   6   1 6326.36  466.55
 -14   6   2 1442.39  354.09
 -14   6   3 9797.42  704.42
 -14   6   4  671.73  175.68
 -14   6   5 2367.59  272.27
 -14   6   6 3595.85  656.34
 -14   6   714010.73  578.71
 -14   6   815729.82  615.16
 -14   6   9 1954.65  248.04
 -14   6  10   22.41  148.74
 -14   6  11 2571.98  343.34
 -14   6  12 8490.53  854.10
 -14   6  13 9380.35  906.25
 -14   6  14 4752.87  684.87
 -14   6  15 4853.06 2175.74
 -14   6  16   41.32  395.96
 -14   6  17 4116.19  652.21
 -14   8   1  292.02  212.33
 -14   8   2 2098.96  406.00
 -14   8   3 7701.84  529.23
 -14   8   4    9.26  275.91
 -14   8   5 9196.05  423.57
 -14   8   6   70.68  115.78
 -14   8   712478.60  540.73
 -14   8   8  420.16  283.12
 -14   8   920184.38  844.72
 -14   8  10   35.17  155.68
 -14   8  11  247.55  136.03
 -14   8  12  333.27  473.53
 -14   8  1315877.20 3774.75
 -14   8  14    0.18  247.60
 -14   8  15    0.02  285.58
 -14   8  16  121.12  169.23
 -14  10   1 2413.73  370.66
 -14  10   2 1801.03  346.58
 -14  10   3 7496.13  666.85
 -14  10   4  676.59  153.05
 -14  10   5 9009.89  499.35
 -14  10   6 2618.10  311.92
 -14  10   7  356.29  148.14
 -14  10   8 3418.89  426.09
 -14  10   9  394.86  998.05
 -14  10  10  981.04 2038.39
 -14  10  11    3.93  145.63
 -14  10  12  651.04  214.75
 -14  12   1 2870.85  386.14
 -14  12   2 4432.81  475.00
 -14  12   3 1169.90  250.42
 -14  12   4 1734.87  291.90
 -14  12   5 1075.56  246.24
 -14  12   6 5285.00  508.13
 -14  12   7 4151.37  454.64
 -14  12   8  451.10  192.61
 -14  12   9  107.83  134.88
 -14  12  10    3.24  118.50
 -14  12  11  317.01  156.49
 -14  12  12   25.95   61.14
 -13   1   1    8.73  105.42
 -13   1   2 1821.65  262.72
 -13   1   3 6337.45  418.42
 -13   1   4 7865.80  463.18
 -13   1   5 2151.97  240.31
 -13   1   6 3947.32  323.14
 -13   1   7   23.20  106.97
 -13   1   8   21.24  101.05
 -13   1   9 1570.08  259.67
 -13   1  10  947.25  192.05
 -13   1  11   11.20  210.76
 -13   1  12 4868.59  499.32
 -13   1  13   20.04  212.85
 -13   1  14 1515.04  236.90
 -13   1  15 3941.86  519.17
 -13   1  16  271.85  298.50
 -13   1  17 2787.25  499.29
 -13   1  18 1207.75  463.10
 -13   1  19 1092.96  411.92
 -13   3   136452.00 1055.18
 -13   3   2  275.05  148.38
 -13   3   3  451.01  150.55
 -13   3   4 5713.78  417.42
 -13   3   5 3802.42  345.84
 -13   3   614808.95 1063.25
 -13   3   7  183.91   88.69
 -13   3   8 7328.96  379.31
 -13   3   9 7590.09  388.70
 -13   3  10 1422.99  240.35
 -13   3  11  724.21  202.49
 -13   3  12    0.40  456.53
 -13   3  13    9.22  287.07
 -13   3  14 8071.05  842.07
 -13   3  1510838.30  929.18
 -13   3  16 1962.18  456.22
 -13   3  17  858.65  405.76
 -13   3  18  427.71  386.13
 -13   3  19 3546.23  652.66
 -13   5   1 8213.91  498.06
 -13   5   2 6650.62  480.06
 -13   5   3 1437.11  244.49
 -13   5   4 1270.04  196.42
 -13   5   5 4579.07  408.65
 -13   5   630903.19 1123.93
 -13   5   716384.69  548.09
 -13   5   8  146.07   91.87
 -13   5   9  875.40  168.89
 -13   5  10 2680.10  304.41
 -13   5  11    0.31  487.77
 -13   5  12 1774.67  456.41
 -13   5  13 1472.34  383.44
 -13   5  14 1893.47  553.42
 -13   5  15  976.46  468.97
 -13   5  17   13.49  514.72
 -13   5  18  516.22  460.80
 -13   7   1 6981.06  679.41
 -13   7   218099.71 1373.00
 -13   7   3 2200.25  307.83
 -13   7   4 7551.90  357.37
 -13   7   5 4740.86  274.50
 -13   7   6  150.31  140.05
 -13   7   712351.20  468.90
 -13   7   839918.25  883.25
 -13   7   917061.74  794.03
 -13   7  1011999.11  673.94
 -13   7  11  122.87  176.59
 -13   7  12 8770.11  549.82
 -13   7  13 5104.21  686.51
 -13   7  14 6226.12 1803.39
 -13   7  15  487.07  327.07
 -13   7  16  188.07  315.62
 -13   7  17  325.48  313.76
 -13   9   1 5988.09  621.12
 -13   9   2 1262.88  194.75
 -13   9   3 3129.07  310.11
 -13   9   4 4201.86  336.25
 -13   9   5  238.81  121.64
 -13   9   6  351.01  183.87
 -13   9   7 7752.12  510.29
 -13   9   8 3289.74  350.43
 -13   9   9   73.92  393.64
 -13   9  10 6538.35  486.70
 -13   9  11 2678.60 1369.72
 -13   9  12 4413.56 2769.81
 -13   9  13 3249.00  628.46
 -13   9  14 4691.15  564.38
 -13   9  15    1.46  163.15
 -13  11   1 1593.79  205.39
 -13  11   2  572.47  136.15
 -13  11   3   58.46   42.82
 -13  11   4   47.42   80.80
 -13  11   5  217.72  135.41
 -13  11   6 4031.43 1150.72
 -13  11   7    6.35  123.86
 -13  11   8 2370.23  398.58
 -13  11   9 1545.08  309.19
 -13  11  10 1912.84  364.79
 -13  11  11 1124.62  283.86
 -13  11  12    0.04  139.44
 -13  11  13 4473.24  475.60
 -13  13   1 2287.73  235.11
 -13  13   2  453.83  152.21
 -13  13   3  220.90  136.28
 -13  13   4 1589.89  303.98
 -13  13   5   91.69  129.66
 -13  13   6  608.79  186.83
 -13  13   7  115.46  136.99
 -13  13   8  113.87  121.33
 -13  13   9  460.34  188.08
 -13  13  10  522.47  169.12
 -13  13  11  206.62  147.23
 -12   0   1  207.21  158.10
 -12   0   2   77.15  178.14
 -12   0   380053.53 2035.86
 -12   0   432048.81 1308.41
 -12   0   521945.54 1112.74
 -12   0   631424.24 1337.41
 -12   0   7 4703.17  441.54
 -12   0   8  825.66  201.04
 -12   0   9 1692.95  274.79
 -12   0  10 6987.89  595.71
 -12   0  11  113.28  202.40
 -12   0  12 2479.98  377.37
 -12   0  1318235.22 1061.37
 -12   0  14 8429.71  724.74
 -12   0  15 7370.17  690.29
 -12   0  17  583.56  771.46
 -12   0  18 1966.47  721.87
 -12   0  19 2342.69  719.20
 -12   0  20   18.37  414.72
 -12   2   1 5234.54  308.58
 -12   2   2 4250.96  342.43
 -12   2   3  112.48  104.64
 -12   2   4  953.04  176.18
 -12   2   5 2957.12  299.23
 -12   2   6 9187.33  472.89
 -12   2   7 2376.11  227.02
 -12   2   8    2.77   86.24
 -12   2   9 5627.01  375.89
 -12   2  1010606.04  590.67
 -12   2  11  961.57  226.20
 -12   2  12 8243.60  498.94
 -12   2  13  316.97  186.77
 -12   2  14 1768.44  452.28
 -12   2  15 5992.21  698.37
 -12   2  16 1081.47  342.89
 -12   2  17  708.89  478.35
 -12   2  18  788.90  445.47
 -12   2  19 2103.17  701.70
 -12   2  20   19.89  441.14
 -12   4   1 7180.03  381.02
 -12   4   2  235.51  133.53
 -12   4   3 6836.35  452.83
 -12   4   4 2052.58  228.51
 -12   4   534524.47  970.53
 -12   4   6   87.70   81.59
 -12   4   7   80.42   79.07
 -12   4   8 2138.17  205.23
 -12   4   9 5946.70  341.46
 -12   4  10  511.33  122.41
 -12   4  1111446.41  505.29
 -12   4  12 2853.92  468.85
 -12   4  13 2194.60  493.25
 -12   4  14 4936.56  698.41
 -12   4  15 2298.44  531.53
 -12   4  17 2159.86  463.51
 -12   4  18 3521.68  698.92
 -12   4  19  523.92  458.39
 -12   6   1 1604.95  164.67
 -12   6   2 1608.41  202.09
 -12   6   315331.06  714.42
 -12   6   4 1824.49  165.31
 -12   6   5 6829.15  324.75
 -12   6   6 2664.54  258.00
 -12   6   711055.84  432.61
 -12   6   812131.90  536.36
 -12   6   913238.18  558.39
 -12   6  10 1795.91  379.75
 -12   6  11    5.28  439.90
 -12   6  12 6406.90  460.01
 -12   6  1313784.66  992.70
 -12   6  14 2194.67  581.42
 -12   6  15   73.67  478.47
 -12   6  17  157.22  408.44
 -12   6  18 1311.60  464.97
 -12   8   1  627.15  141.55
 -12   8   2 3734.94  341.12
 -12   8   3   26.94  157.70
 -12   8   4    4.54   92.21
 -12   8   516498.96  599.63
 -12   8   6   75.38  206.86
 -12   8   7 6182.38  335.47
 -12   8   8  354.65  180.99
 -12   8   9 2671.49  336.88
 -12   8  10   94.21  168.16
 -12   8  11  296.99  243.69
 -12   8  12  922.51  187.77
 -12   8  13 2183.86  340.88
 -12   8  14  590.83  289.95
 -12   8  15  843.02  358.91
 -12   8  16  492.54  266.03
 -12   8  17  744.75  294.00
 -12  10   1 3449.84  610.08
 -12  10   2  145.32   88.22
 -12  10   3 1406.11  220.87
 -12  10   4   93.69  123.77
 -12  10   5 3293.76  277.58
 -12  10   614354.85  988.25
 -12  10   7 2658.20  328.81
 -12  10   8  652.01  860.73
 -12  10   9 3088.67 1673.12
 -12  10  10 3530.68 2546.12
 -12  10  11 2836.77  440.50
 -12  10  12    7.94  129.62
 -12  10  13  771.37  243.82
 -12  12   1   90.35   79.11
 -12  12   2 3231.95  309.15
 -12  12   3 7628.54  649.87
 -12  12   4 9442.37  726.78
 -12  12   5    2.85  135.69
 -12  12   6    6.29  132.59
 -12  12   7 4857.60  559.94
 -12  12   8  862.18  267.55
 -12  12   9 2235.68  376.97
 -12  12  10  978.32  263.26
 -12  12  11  476.25  199.40
 -12  12  12 2111.28  345.76
 -12  12  13  258.07  156.05
 -12  14   1 1072.83  242.14
 -12  14   2    0.01  116.98
 -12  14   3  947.71  236.15
 -12  14   4 7457.80  616.89
 -12  14   5  194.73  105.60
 -12  14   6   73.22  133.10
 -12  14   7 2097.42  357.01
 -12  14   8 1631.03  286.44
 -12  14   9  644.94  192.68
 -12  14  10   59.98   93.63
 -12  14  11  340.91  114.53
 -11   1   1 1382.57  161.33
 -11   1   210018.40  588.39
 -11   1   335126.53 1097.50
 -11   1   4  931.28  145.80
 -11   1   5  346.10  144.30
 -11   1   6 1862.89  160.53
 -11   1   7 4397.98  229.42
 -11   1   8   12.88  108.38
 -11   1   9 1444.80  168.89
 -11   1  10 1744.04  188.50
 -11   1  11   35.19  117.44
 -11   1  12   62.65  131.66
 -11   1  1343906.23 1233.64
 -11   1  14 3718.91  536.84
 -11   1  15  727.50  319.51
 -11   1  16 2530.28 1507.61
 -11   1  17 3203.38  625.72
 -11   1  18 1193.78  532.67
 -11   1  19  715.13  421.35
 -11   1  20    9.49  311.05
 -11   3   1    1.93   67.54
 -11   3   2 5296.80  278.18
 -11   3   3 2193.40  258.86
 -11   3   4 2556.27  267.80
 -11   3   515215.42  639.00
 -11   3   6   58.85   70.11
 -11   3   7 1121.64  151.99
 -11   3   8 8705.91  396.61
 -11   3   9 2538.95  237.29
 -11   3  10 1210.08  186.08
 -11   3  11 3853.12  330.12
 -11   3  1210539.30  839.79
 -11   3  13    3.30  342.71
 -11   3  14 3764.50  555.97
 -11   3  15 5176.65  676.31
 -11   3  16 5855.16  817.31
 -11   3  17 2245.84  491.04
 -11   3  18  460.90  440.96
 -11   3  19  634.09  581.49
 -11   3  20  642.92  395.32
 -11   5   1 8665.24  352.95
 -11   5   2 8128.28  494.47
 -11   5   3 8194.68  326.36
 -11   5   4 3327.69  211.74
 -11   5   5  669.42  130.14
 -11   5   6 2723.98  225.29
 -11   5   7   95.77   64.78
 -11   5   8 9077.83  402.28
 -11   5   9 9899.30  424.91
 -11   5  1037946.09 1091.07
 -11   5  11 2275.25  285.50
 -11   5  1221394.17 1057.80
 -11   5  13 6413.95  818.31
 -11   5  14  784.47  470.96
 -11   5  1510385.42 1578.74
 -11   5  16  415.09  567.18
 -11   5  17 8575.78  977.63
 -11   5  18  573.11  548.38
 -11   5  19  264.49  404.40
 -11   7   119031.49  949.05
 -11   7   2  617.98  144.32
 -11   7   3 8232.50  407.28
 -11   7   425786.89  693.31
 -11   7   518521.77  597.92
 -11   7   6 1158.91  229.30
 -11   7   7   47.23  106.64
 -11   7   8 2947.63  420.67
 -11   7   913957.40  670.58
 -11   7  1048754.59 2307.15
 -11   7  1113307.20  702.51
 -11   7  12 2062.59  678.66
 -11   7  13 2708.10  381.71
 -11   7  14   51.46  325.85
 -11   7  15 8047.66  828.48
 -11   7  16   16.30  375.58
 -11   7  17 1068.97  433.31
 -11   7  18  403.72  354.71
 -11   9   110129.35  494.02
 -11   9   2 3323.52  279.89
 -11   9   3  550.41  126.70
 -11   9   4 4438.75  316.08
 -11   9   5  788.14  216.53
 -11   9   6 2160.77  256.38
 -11   9   7  686.98  193.11
 -11   9   8 2549.43  319.52
 -11   9   9 2593.98  341.69
 -11   9  10 7939.43  558.59
 -11   9  11 1563.05  228.93
 -11   9  12 8519.14 1312.69
 -11   9  13    2.79  165.76
 -11   9  14   28.48  118.56
 -11   9  15  139.09  201.63
 -11   9  16  242.00  204.06
 -11   9  17 1422.51  299.65
 -11  11   1   13.13   89.91
 -11  11   2 5282.61  404.65
 -11  11   3  224.55  110.12
 -11  11   4  675.94  197.55
 -11  11   5 3694.96  382.72
 -11  11   6  951.53 1304.98
 -11  11   7    8.24  164.24
 -11  11   8  154.50  151.67
 -11  11   9  797.06  237.40
 -11  11  10  814.75  289.36
 -11  11  11  121.34  155.21
 -11  11  12  465.03  206.34
 -11  11  13  452.95  210.40
 -11  13   1  328.04  105.01
 -11  13   2 1464.46  302.15
 -11  13   310185.67  738.73
 -11  13   4 1030.14  274.03
 -11  13   5 1303.59  288.45
 -11  13   6 1320.32  288.75
 -11  13   7    6.04  170.66
 -11  13   8 1276.13  268.22
 -11  13   9 3043.34  401.55
 -11  13  10  529.84  201.48
 -11  13  11  102.34  165.91
 -11  13  12 3544.20  448.46
 -11  13  13 3565.95  415.73
 -11  15   1 1298.40  250.26
 -11  15   2  622.36  206.37
 -11  15   3   96.64   94.76
 -11  15   4  445.83  183.50
 -11  15   5  143.50  157.95
 -11  15   6  380.01  161.61
 -11  15   7 1214.32  266.42
 -11  15   8  118.91  104.05
 -11  15   9   26.26   91.10
 -11  15  10  213.58  111.24
 -10   0   1  185.74   81.67
 -10   0   2 4290.30  390.12
 -10   0   326746.67 4622.60
 -10   0   4 5961.94  427.17
 -10   0   518427.19  941.55
 -10   0   645652.37 1471.87
 -10   0   759126.12 1662.04
 -10   0   878405.13 1926.61
 -10   0   926210.86 1203.42
 -10   0  1055567.93 1776.50
 -10   0  11 8250.89  604.74
 -10   0  12 1274.28  365.75
 -10   0  13 8745.77  722.88
 -10   0  1429732.48 1386.54
 -10   0  16  979.76  746.36
 -10   0  17  146.41  715.79
 -10   0  1820855.57 1524.65
 -10   0  19  370.79  520.34
 -10   0  20  450.76  451.56
 -10   2   1 2223.89  166.90
 -10   2   240546.25  791.40
 -10   2   3 8857.14  417.90
 -10   2   4 8122.43  404.79
 -10   2   5 7664.37  381.28
 -10   2   6 8845.62  473.59
 -10   2   7 2417.07  166.92
 -10   2   8 5489.64  256.29
 -10   2   9   28.05   99.38
 -10   2  10    1.25   88.21
 -10   2  11 1454.05  188.17
 -10   2  12   18.91  290.05
 -10   2  13 3549.52  522.92
 -10   2  14 5493.12  673.29
 -10   2  15  138.02  340.01
 -10   2  1618954.08  931.58
 -10   2  17  118.40  508.22
 -10   2  18 2371.51  574.38
 -10   2  19  320.60  545.33
 -10   2  20    3.29  464.54
 -10   4   1 4401.81  293.41
 -10   4   212002.05  445.68
 -10   4   3 6517.84  407.74
 -10   4   4  606.76  121.99
 -10   4   5 1506.22  161.04
 -10   4   611422.29  404.07
 -10   4   7 1511.75  155.79
 -10   4   8 6009.79  296.12
 -10   4   9 4355.66  255.57
 -10   4  10   15.35  135.45
 -10   4  11 3023.10  504.03
 -10   4  12  364.30  156.70
 -10   4  13 2666.11  513.39
 -10   4  1416409.05 1120.21
 -10   4  15 2114.66  519.90
 -10   4  16 7165.27  616.15
 -10   4  17 1623.20  745.50
 -10   4  18 4084.87  725.61
 -10   4  19   32.84  443.00
 -10   4  20 1095.18  341.91
 -10   6   1  240.70   91.53
 -10   6   2   88.23   73.90
 -10   6   310507.81  363.67
 -10   6   416395.70  468.85
 -10   6   510286.84  380.06
 -10   6   618795.12  531.89
 -10   6   7    1.69   72.57
 -10   6   8  210.94  156.63
 -10   6   9   34.98  119.47
 -10   6  10  936.21  197.49
 -10   6  11 9991.97  597.11
 -10   6  1219220.71  845.35
 -10   6  13 1302.49  560.31
 -10   6  14 3980.70 2378.41
 -10   6  15  629.40  409.70
 -10   6  16 5780.20  791.67
 -10   6  17 1827.84  578.21
 -10   6  1810487.99  945.16
 -10   6  19 2382.09  463.45
 -10   8   134146.62  702.62
 -10   8   2    2.33   83.85
 -10   8   3 8347.01  350.02
 -10   8   4 5196.83  286.16
 -10   8   5  446.75  127.45
 -10   8   6  118.79  161.18
 -10   8   7 4194.86  536.79
 -10   8   8 7165.98  480.35
 -10   8   929583.75 2048.40
 -10   8  10 8261.80  559.79
 -10   8  11 1739.27 2031.80
 -10   8  12    5.29  144.45
 -10   8  1328435.68 1429.80
 -10   8  14   14.60  201.62
 -10   8  15  781.77  343.06
 -10   8  16 3978.00  601.04
 -10   8  17 2264.79  476.51
 -10   8  18 3506.97  464.39
 -10  10   117406.86  695.42
 -10  10   2 5223.98  393.26
 -10  10   3 2582.21  289.60
 -10  10   4 2753.94  247.43
 -10  10   5  109.62  255.66
 -10  10   6 6100.84  448.05
 -10  10   7  904.37  792.76
 -10  10   820012.96  797.49
 -10  10   9 1444.85 2203.06
 -10  10  10  111.34  204.16
 -10  10  11 5700.18  608.73
 -10  10  12  955.11  296.48
 -10  10  13  812.17  285.95
 -10  10  14  613.61  219.72
 -10  10  15  922.30  226.65
 -10  10  16  959.61  259.54
 -10  12   1  336.83  122.71
 -10  12   2  354.80  128.90
 -10  12   3 4139.68  503.99
 -10  12   4 1143.97  314.59
 -10  12   5 3167.11  419.46
 -10  12   6 7547.40  706.74
 -10  12   7 7171.32  635.58
 -10  12   8  589.47  216.80
 -10  12   9 2619.50  428.96
 -10  12  10  191.76  159.20
 -10  12  11 1027.14  272.37
 -10  12  12  321.78  204.15
 -10  12  13    0.29  146.49
 -10  14   1 5921.92  566.25
 -10  14   212595.04  844.84
 -10  14   3  747.16  260.04
 -10  14   4 8335.61  668.31
 -10  14   5 8954.96  743.19
 -10  14   6 1397.69  340.75
 -10  14   7 7630.80  683.63
 -10  14   8 5528.89  593.45
 -10  14   9 8787.76  721.03
 -10  14  10 3492.33  452.06
 -10  14  11  145.12  109.80
 -10  14  12  727.62  210.18
 -10  16   1  859.65  215.07
 -10  16   2 1929.33  312.23
 -10  16   3  300.56  163.81
 -10  16   4    2.01  117.82
 -10  16   5  921.94  223.79
 -10  16   6 1664.22  289.78
 -10  16   7  883.62  215.81
 -10  16   8  889.07  233.72
  -9   1   1  860.37   76.32
  -9   1   293441.97 1047.41
  -9   1   339266.52  778.84
  -9   1   4 2210.03  120.87
  -9   1   5 2161.12  218.91
  -9   1   6  766.88   54.91
  -9   1   7 7689.44  256.07
  -9   1   8 4373.09  189.79
  -9   1   919922.58  514.58
  -9   1  10 1870.07  173.60
  -9   1  11 5480.33  427.48
  -9   1  12  494.34  180.12
  -9   1  1310757.26  832.58
  -9   1  14 3447.17  476.52
  -9   1  15 7751.54  800.32
  -9   1  16 1964.66  457.10
  -9   1  17  971.48  518.42
  -9   1  1818197.95  918.13
  -9   1  19   74.56  372.37
  -9   1  20 1535.27  559.39
  -9   3   1 4588.34  280.79
  -9   3   2 1345.62  174.17
  -9   3   354690.21  957.95
  -9   3   468079.10 4103.06
  -9   3   519582.10  472.56
  -9   3   6 2621.84  193.79
  -9   3   7 5092.92  243.55
  -9   3   8 1477.21  175.46
  -9   3   9   17.20   71.16
  -9   3  10  976.01  146.42
  -9   3  11 6579.91  412.53
  -9   3  12 9905.15  824.89
  -9   3  1322379.54 1250.73
  -9   3  14 1013.71  425.08
  -9   3  15 5424.79  728.07
  -9   3  16 6457.44  720.24
  -9   3  17  457.68  475.73
  -9   3  18 8885.40 2909.36
  -9   3  19  627.98  561.51
  -9   3  20 3341.08  514.88
  -9   5   1 9093.53  611.02
  -9   5   211892.06  298.08
  -9   5   3  281.26   58.46
  -9   5   4   93.37   67.70
  -9   5   5 9196.96  363.63
  -9   5   6 5149.60  265.04
  -9   5   7 3244.61  226.14
  -9   5   8 1894.07  198.84
  -9   5   9 1675.98  252.80
  -9   5  10  185.69  154.75
  -9   5  11 3501.61  333.63
  -9   5  12    1.99  136.16
  -9   5  1330424.29 1809.45
  -9   5  14 6678.39 1437.18
  -9   5  1611853.87 1113.33
  -9   5  1720385.19 1439.79
  -9   5  18 1296.46  558.33
  -9   5  19 7117.54  701.90
  -9   5  20  236.80  208.84
  -9   7   1 3034.14  208.99
  -9   7   2 5416.34  214.72
  -9   7   3 1768.55  190.71
  -9   7   4 2364.98  209.33
  -9   7   5  337.36  103.08
  -9   7   6 4274.51  263.97
  -9   7   7 2267.40  322.83
  -9   7   8    6.60   99.95
  -9   7   9  779.69  201.09
  -9   7  1011176.87  578.57
  -9   7  1128808.35  953.68
  -9   7  1215880.51  989.73
  -9   7  13   72.53  156.64
  -9   7  14  405.05  310.92
  -9   7  1536977.09 1826.89
  -9   7  16 5202.51  707.97
  -9   7  17 2942.74  572.18
  -9   7  18 3888.88  503.74
  -9   7  19 4675.56  522.95
  -9   9   1 5294.39  320.13
  -9   9   2 4984.64  313.39
  -9   9   3 3376.15  265.62
  -9   9   4 5533.10  322.43
  -9   9   5  211.80  138.47
  -9   9   6  354.47  137.75
  -9   9   7 9373.60  847.76
  -9   9   8 9843.38  590.27
  -9   9   9  469.65  763.07
  -9   9  1020742.36  765.57
  -9   9  1117888.55 3232.80
  -9   9  12 6033.28  899.73
  -9   9  13 1113.76  226.41
  -9   9  14   18.09  136.87
  -9   9  1513194.54  975.81
  -9   9  16  850.55  290.76
  -9   9  17 3653.36  486.54
  -9  11   1 3433.86  328.33
  -9  11   2  430.19  144.39
  -9  11   3  621.47  224.61
  -9  11   4 2409.12  389.27
  -9  11   5   66.25  163.91
  -9  11   6 1292.75  270.03
  -9  11   7 6466.30  652.42
  -9  11   8  778.37  288.06
  -9  11   9 3424.58  478.98
  -9  11  10 2031.10  384.05
  -9  11  1115596.61 1013.57
  -9  11  12 2338.07  412.28
  -9  11  13 3114.53  456.07
  -9  11  14  550.72  245.85
  -9  13   1 3587.52  476.77
  -9  13   2 4620.78  542.17
  -9  13   3    9.39  174.70
  -9  13   4 2548.43  442.21
  -9  13   5 6336.64  587.51
  -9  13   6  922.97  326.38
  -9  13   7   14.57  160.92
  -9  13   8 6435.69  614.27
  -9  13   9 1129.61  306.51
  -9  13  10 3783.95  488.25
  -9  13  11  217.18  184.80
  -9  13  12   88.03  144.50
  -9  13  13 4822.00  517.26
  -9  15   1  906.36  253.59
  -9  15   2  371.01  190.64
  -9  15   3  463.80  236.87
  -9  15   4 3611.61  432.30
  -9  15   5  158.78  154.59
  -9  15   6  327.40  182.49
  -9  15   7 5812.90  550.35
  -9  15   8 1960.44  334.23
  -9  15   9  865.75  215.14
  -9  15  10    2.11  110.20
  -9  15  11  874.63  232.58
  -9  17   1  839.82  206.44
  -9  17   2 2136.15  328.63
  -9  17   3 2874.74  353.62
  -9  17   4 1909.34  302.19
  -9  17   5  614.72  194.23
  -9  17   6   53.86   91.98
  -8   0   1    6.84   75.49
  -8   0   2  609.30  232.02
  -8   0   3148870.1 1835.55
  -8   0   4127695.7 4334.50
  -8   0   568902.89 1247.20
  -8   0   640633.91  713.82
  -8   0   7309607.2 7626.00
  -8   0   881347.77 1858.20
  -8   0   9 3818.16  507.38
  -8   0  1016259.06  782.42
  -8   0  11 3359.54  475.03
  -8   0  12   18.75  183.76
  -8   0  13 6279.29  607.64
  -8   0  15  292.53  638.84
  -8   0  16   64.06  717.99
  -8   0  1711404.23 1231.44
  -8   0  1810666.74 1086.72
  -8   0  19 2374.55  606.63
  -8   0  20 5812.34  595.81
  -8   2   1    3.91   65.29
  -8   2   216094.72  416.62
  -8   2   381390.39  851.28
  -8   2   489520.49 1067.83
  -8   2   5168025.3 2841.00
  -8   2   662611.87  943.61
  -8   2   731827.35 1001.24
  -8   2   8 3411.78  166.81
  -8   2   922877.81  741.43
  -8   2  1025171.64 1041.25
  -8   2  1117973.82  958.01
  -8   2  12 1122.26  313.01
  -8   2  13 6739.19  685.02
  -8   2  14 4097.41  584.69
  -8   2  15 1105.32  421.48
  -8   2  16   87.85  478.48
  -8   2  17 4413.73  676.49
  -8   2  18 8470.23 1794.70
  -8   2  19  998.73  729.93
  -8   2  20 1469.61  350.86
  -8   2  21  354.55  189.95
  -8   4   117552.31  385.02
  -8   4   2 7794.62  248.27
  -8   4   3  437.07   42.70
  -8   4   454535.89  819.74
  -8   4   5 1873.79  124.07
  -8   4   6 5448.50  413.55
  -8   4   7   10.59   65.37
  -8   4   830832.04  819.93
  -8   4   9  427.96  134.05
  -8   4  10 4509.60  364.29
  -8   4  1118581.61  714.05
  -8   4  12 2931.73  319.18
  -8   4  13 3758.18  534.46
  -8   4  14 7523.93  561.86
  -8   4  15  459.06  385.38
  -8   4  16 1100.90  464.67
  -8   4  17 2523.06  683.44
  -8   4  18  403.35  607.62
  -8   4  19 4424.80  648.60
  -8   4  20 2893.97  457.76
  -8   6   143066.97  884.14
  -8   6   218810.60  379.27
  -8   6   3 5390.76  275.96
  -8   6   410101.97  419.42
  -8   6   5  993.74  117.69
  -8   6   6 9434.37  578.79
  -8   6   7 1554.04  222.11
  -8   6   8  308.97  123.30
  -8   6   9 2908.09  278.56
  -8   6  10 9804.80  591.38
  -8   6  11 4325.83  379.19
  -8   6  1226301.17  760.07
  -8   6  13  142.91  187.83
  -8   6  1413455.69 1138.85
  -8   6  15  848.54  427.83
  -8   6  16 5603.07  790.17
  -8   6  17 1246.57  573.08
  -8   6  18 1158.02  460.75
  -8   6  19  530.45  271.59
  -8   6  20 2567.20  429.62
  -8   8   1 1735.98  309.86
  -8   8   2 3089.22  236.08
  -8   8   3  489.10   92.03
  -8   8   4  431.48  103.82
  -8   8   520839.14  714.92
  -8   8   6  452.05  177.63
  -8   8   7  433.72  147.40
  -8   8   8 1302.14  377.02
  -8   8   9  109.02  272.21
  -8   8  1023691.88  728.68
  -8   8  1121480.95 1040.80
  -8   8  12 4229.21  393.45
  -8   8  13 1997.61  294.59
  -8   8  14  823.69  214.40
  -8   8  15 7693.27  803.27
  -8   8  16  853.28  354.95
  -8   8  17 1339.31  353.64
  -8   8  18  306.44  174.18
  -8   8  19  750.17  270.67
  -8  10   1   39.54  103.55
  -8  10   2   55.71  100.77
  -8  10   3 8440.08  360.75
  -8  10   412828.37  599.77
  -8  10   5  431.15  478.89
  -8  10   620707.77 1466.85
  -8  10   7 4163.69 1547.76
  -8  10   8  202.01  205.21
  -8  10   917405.33 1023.41
  -8  10  10  371.76  218.56
  -8  10  11 2426.90  415.96
  -8  10  12 7552.37  717.73
  -8  10  13  230.59  131.92
  -8  10  14  819.98  202.28
  -8  10  15 1925.15  358.02
  -8  10  16  901.87  243.14
  -8  10  17  598.37  199.17
  -8  12   1  822.04  178.74
  -8  12   2 8215.08  673.77
  -8  12   3 1797.33  329.34
  -8  12   4 1533.02  298.17
  -8  12   5 1043.63  322.81
  -8  12   610077.46  740.16
  -8  12   7    9.10  160.78
  -8  12   825188.35 1251.70
  -8  12   9 3177.07  743.51
  -8  12  10 1699.60  253.16
  -8  12  11  127.36  179.30
  -8  12  12 2192.10  421.36
  -8  12  13  105.16  176.62
  -8  12  14  246.12  169.62
  -8  12  15  306.47  189.38
  -8  14   119215.50 1058.98
  -8  14   2 4681.51  521.53
  -8  14   312813.55  839.96
  -8  14   4 3715.06  523.46
  -8  14   5  844.33  227.40
  -8  14   6 1931.19  348.99
  -8  14   7 3901.60  480.51
  -8  14   8 1412.16  351.61
  -8  14   9 4555.12  549.31
  -8  14  10  875.84  262.47
  -8  14  11  687.35  249.32
  -8  14  12    3.74   86.40
  -8  14  13 2109.04  315.81
  -8  16   1  471.63  189.08
  -8  16   2  189.44  148.43
  -8  16   3  157.87  147.82
  -8  16   4 2771.33  413.91
  -8  16   5 7688.90  660.90
  -8  16   6 1541.02  323.46
  -8  16   7  769.40  237.07
  -8  16   8  995.18  233.62
  -8  16   9  635.91  194.12
  -8  16  10  608.40  189.10
  -7   1   119715.45  422.91
  -7   1   219120.14  360.25
  -7   1   327400.50  438.46
  -7   1   4197061.3 2312.14
  -7   1   5  428.58  191.13
  -7   1   6 8131.42  221.41
  -7   1   750447.90  981.09
  -7   1   8 5679.62  226.01
  -7   1   9 5328.78  242.65
  -7   1  1043107.86 2268.70
  -7   1  11 2061.04  220.97
  -7   1  12 1976.05  344.79
  -7   1  13 2536.31  407.68
  -7   1  14  893.76  317.86
  -7   1  15   40.88  431.93
  -7   1  16  401.32  454.72
  -7   1  17 1576.06  490.23
  -7   1  18 2218.10  496.97
  -7   1  19 1583.93  272.75
  -7   1  20 7811.79  990.72
  -7   1  21 1703.58  314.94
  -7   3   1 1539.81  211.50
  -7   3   212302.58  329.38
  -7   3   3 8766.91  273.52
  -7   3   4 2719.83  247.72
  -7   3   5 4804.34  223.77
  -7   3   617233.49  341.51
  -7   3   7 7932.08  296.18
  -7   3   8  277.77   72.02
  -7   3   912941.32  495.25
  -7   3  10  226.93  229.30
  -7   3  1118672.82  683.20
  -7   3  12 1652.80  348.53
  -7   3  13 4460.94  519.68
  -7   3  15   93.70  419.53
  -7   3  16 2309.55  466.48
  -7   3  17 3885.57  974.53
  -7   3  18 2495.26  457.78
  -7   3  19 1993.03  430.12
  -7   3  20 1968.34  406.98
  -7   3  21 2614.89  396.43
  -7   5   1 8824.05  289.16
  -7   5   230604.42 1734.65
  -7   5   3  185.70   62.79
  -7   5   4 1175.60  104.31
  -7   5   5 4478.22  242.63
  -7   5   6 1025.69  106.06
  -7   5   768975.65 1169.97
  -7   5   8 8793.19  425.21
  -7   5   9 7359.17  413.80
  -7   5  10 4943.47  370.71
  -7   5  11  673.72  365.25
  -7   5  12 3797.63  400.56
  -7   5  1326495.49 1498.04
  -7   5  14  540.52  390.87
  -7   5  15 3821.41  670.10
  -7   5  16 1017.43  614.47
  -7   5  1716820.87 1194.00
  -7   5  18 4591.15  616.21
  -7   5  19  716.67  318.95
  -7   5  20   18.76  171.15
  -7   7   1 5421.79  292.74
  -7   7   247537.43 3373.10
  -7   7   343100.43 1484.45
  -7   7   4  580.00   99.79
  -7   7   544579.66 1600.95
  -7   7   6   11.07  344.08
  -7   7   7 5795.70  404.98
  -7   7   810250.36  532.81
  -7   7   931874.44  927.21
  -7   7  10 5593.75  484.54
  -7   7  1122669.61  839.79
  -7   7  12 8450.57  884.85
  -7   7  1313651.67 1184.85
  -7   7  1441019.02 1849.47
  -7   7  1512774.71 1054.95
  -7   7  16 1059.43  453.04
  -7   7  17 1139.83  398.39
  -7   7  18 7042.56  692.60
  -7   7  19   97.90  175.98
  -7   9   1  810.52  182.98
  -7   9   214884.15  805.56
  -7   9   3 1966.86  166.69
  -7   9   413240.02 1301.00
  -7   9   5 4443.62  361.75
  -7   9   6 8805.77  470.86
  -7   9   7 6125.08 1125.29
  -7   9   8 7159.95  609.35
  -7   9   917554.30 2498.15
  -7   9  10 1318.58  219.76
  -7   9  11 1201.08  224.97
  -7   9  12 6586.92  488.81
  -7   9  13   80.74  283.09
  -7   9  14  428.53  168.10
  -7   9  15  402.76  261.72
  -7   9  16  734.71  239.07
  -7   9  17  778.38  270.09
  -7   9  18  327.66  187.69
  -7  11   1 3806.17  421.56
  -7  11   2  157.63  161.70
  -7  11   3 4515.67  482.99
  -7  11   4 1562.91  284.48
  -7  11   5 3053.43  385.85
  -7  11   6  234.07  187.22
  -7  11   725006.30 1193.11
  -7  11   8 1285.48  330.62
  -7  11   9 5689.32  632.88
  -7  11  10 1133.29  274.05
  -7  11  11 5858.78  600.54
  -7  11  12  107.40  152.22
  -7  11  13   67.92  175.43
  -7  11  14  194.14  185.49
  -7  13   1 3755.22  480.68
  -7  13   2  104.51  156.06
  -7  13   3 1458.63  351.03
  -7  13   4 3761.54  454.79
  -7  13   5 5433.73  615.85
  -7  13   6 6266.38  653.73
  -7  13   7    3.47  131.55
  -7  13   8  477.80  298.10
  -7  13   9 2725.99  474.32
  -7  13  1015832.69 1309.15
  -7  13  11 2613.45  288.02
  -7  13  12 1198.78  217.79
  -7  13  13 2854.50  304.68
  -7  13  14  831.21  277.98
  -7  13  15  319.61  176.45
  -7  15   1  148.88  158.22
  -7  15   2   24.35  144.34
  -7  15   3  765.16  226.50
  -7  15   4 1645.41  376.34
  -7  15   513289.92  919.48
  -7  15   6 4151.13  485.31
  -7  15   7  532.01  206.76
  -7  15   8 1449.69  318.45
  -7  15   913758.08  862.72
  -7  15  10 2730.18  376.68
  -7  15  11 1986.92  321.90
  -7  15  12  474.88  168.00
  -7  17   1 1119.90  276.26
  -7  17   2 6545.99  552.94
  -7  17   3   75.93  112.46
  -7  17   4  904.27  199.50
  -7  17   5  691.27  197.56
  -7  17   6  343.93  178.46
  -7  17   7    0.01  136.03
  -6   0   132044.97  547.37
  -6   0   215447.41  289.57
  -6   0   3 8544.09  498.37
  -6   0   4252490.6 2049.24
  -6   0   567747.78 1007.49
  -6   0   6105081.0 1491.10
  -6   0   771392.79 1731.03
  -6   0   910994.05  700.38
  -6   0  10  198.52  133.03
  -6   0  11   99.97  140.89
  -6   0  12 1435.48  298.11
  -6   0  14 6462.40  797.56
  -6   0  15 5541.08  826.65
  -6   0  1612390.84 1193.19
  -6   0  17 2174.76  656.49
  -6   0  18  691.17  494.08
  -6   0  1912033.24  934.70
  -6   0  20 1518.56  343.01
  -6   2   121525.28  554.98
  -6   2   210240.79  329.38
  -6   2   3 7655.02  166.50
  -6   2   481952.64 1348.50
  -6   2   565076.91  690.00
  -6   2   618370.50  329.81
  -6   2   7 4200.25  254.23
  -6   2   826394.09 1953.75
  -6   2   9 3106.97  269.57
  -6   2  10 2319.32  236.98
  -6   2  11 9072.39  668.95
  -6   2  1212078.43  843.46
  -6   2  1310994.03  469.62
  -6   2  14 7322.44  551.06
  -6   2  15   85.85  399.97
  -6   2  16 3577.83  581.87
  -6   2  17 6169.93 1075.51
  -6   2  18 5530.59  509.85
  -6   2  19  359.46  160.08
  -6   2  20 2582.54  425.01
  -6   2  21    2.28  139.77
  -6   4   128930.67  458.69
  -6   4   246981.60  613.69
  -6   4   3  675.91   76.28
  -6   4   4 4603.05  194.35
  -6   4   522188.81  451.41
  -6   4   6132168.4 1040.51
  -6   4   7  478.06   85.24
  -6   4   8   82.05   91.64
  -6   4   914944.00  627.45
  -6   4  10 2117.68  227.22
  -6   4  11  809.54  188.99
  -6   4  12  595.94  196.55
  -6   4  1311732.08  823.45
  -6   4  14 1809.17  414.43
  -6   4  15 4456.16  467.88
  -6   4  16 5080.35  879.44
  -6   4  17  856.96  576.53
  -6   4  18 1472.14  425.72
  -6   4  19  392.49  312.02
  -6   4  20  465.21  235.02
  -6   6   1 9298.59  449.33
  -6   6   2 1281.24   95.89
  -6   6   3   90.61   61.69
  -6   6   4 3279.38  306.20
  -6   6   5 4562.96  252.22
  -6   6   6 3526.16  314.46
  -6   6   7   95.34  102.88
  -6   6   821547.37  672.06
  -6   6   9 7554.01  435.04
  -6   6  10 2493.55  293.56
  -6   6  11 1897.22  236.85
  -6   6  12   51.60  130.10
  -6   6  13 2707.78  323.23
  -6   6  14 4416.73  672.33
  -6   6  15 2063.60  555.75
  -6   6  16  407.74  466.59
  -6   6  17 1583.29  476.67
  -6   6  18  235.60  291.92
  -6   6  19 1896.79  375.85
  -6   6  20  124.75  167.43
  -6   8   1  886.22  160.53
  -6   8   2 3712.92  538.30
  -6   8   315331.77  712.60
  -6   8   412618.56  531.04
  -6   8   5   63.09  127.93
  -6   8   614054.80  539.62
  -6   8   7 1389.30  202.36
  -6   8   8  642.88  162.34
  -6   8   9 6528.49  431.18
  -6   8  10    5.67   92.05
  -6   8  11  258.24  173.27
  -6   8  12 8488.99  527.01
  -6   8  1321235.30 1152.35
  -6   8  14 1877.06  427.31
  -6   8  15 2330.26  493.99
  -6   8  1613028.61  995.83
  -6   8  17   90.39  204.59
  -6   8  18  204.97  177.71
  -6   8  19 2118.45  348.73
  -6  10   124073.90 1055.04
  -6  10   2 2544.27  355.35
  -6  10   3 3427.08  397.09
  -6  10   4  181.24  164.92
  -6  10   5  188.14  154.62
  -6  10   6 9397.76  690.85
  -6  10   7 7614.23  626.36
  -6  10   8 6978.50  602.07
  -6  10   914398.06  876.87
  -6  10  10  263.46  237.33
  -6  10  11  666.33  143.41
  -6  10  12 6009.38  466.80
  -6  10  13 3668.84  364.43
  -6  10  14 3997.70  528.54
  -6  10  15   39.73  142.19
  -6  10  16 3053.74  440.95
  -6  10  17   99.26  102.52
  -6  12   111709.93  774.69
  -6  12   2    0.50  178.44
  -6  12   3 3813.14  476.89
  -6  12   4 3390.05  414.52
  -6  12   5 7528.85  635.41
  -6  12   6 2845.89  465.15
  -6  12   7    1.08  107.12
  -6  12   8 6253.48  468.51
  -6  12   9 4313.26  701.92
  -6  12  10 7796.17  672.94
  -6  12  11 1471.37  300.89
  -6  12  12 5962.08  663.15
  -6  12  13  240.29  190.75
  -6  12  15 2178.85  410.03
  -6  12  16    0.14  123.21
  -6  14   111965.58  811.55
  -6  14   2 6539.68  602.18
  -6  14   3 2290.97  362.55
  -6  14   4   27.51  169.25
  -6  14   513242.15  858.59
  -6  14   6 2478.98  384.88
  -6  14   712724.23 1818.10
  -6  14   8 1345.48  228.96
  -6  14   9 1874.93  252.74
  -6  14  10 5585.45  421.42
  -6  14  11 1056.33  195.77
  -6  14  12 5568.41  404.76
  -6  14  13    0.12  102.00
  -6  14  14    0.07  132.90
  -6  16   1 1831.18  373.60
  -6  16   2  336.03  156.67
  -6  16   3 3382.71  483.34
  -6  16   4 1264.04  325.80
  -6  16   5 3244.15  410.28
  -6  16   6  438.39  191.55
  -6  16   7 3214.50  441.73
  -6  16   8 4560.06  505.00
  -6  16   9  247.63  144.79
  -6  16  10    0.01  102.29
  -6  18   1  306.07  154.00
  -6  18   2  184.88  136.34
  -6  18   3 2669.27  337.17
  -6  18   4  112.56  127.08
  -5   1   1106711.6  785.69
  -5   1   220532.74  584.11
  -5   1   3 1943.00  297.56
  -5   1   497168.40 1439.72
  -5   1   517558.27  663.47
  -5   1   610135.08  539.74
  -5   1   714109.57  357.27
  -5   1   8  116.85  107.24
  -5   1   9 8024.80  552.31
  -5   1  1023419.60  962.80
  -5   1  11 3706.75  388.28
  -5   1  12  894.49  187.13
  -5   1  13   42.57  294.41
  -5   1  14 5053.52  550.85
  -5   1  15 2594.49  505.45
  -5   1  16  524.49  413.28
  -5   1  17  903.66  525.33
  -5   1  18 2852.41  494.12
  -5   1  19 2274.33  292.36
  -5   1  20    0.23  165.76
  -5   3   1199919.7 2088.50
  -5   3   211281.06  208.82
  -5   3   335206.16  410.15
  -5   3   410595.36  208.84
  -5   3   5 3789.46  224.44
  -5   3   6  372.87   43.24
  -5   3   7 3462.90  125.26
  -5   3   816246.55  563.34
  -5   3   9 2816.64  266.40
  -5   3  10 4242.76  344.56
  -5   3  1142394.60 1029.58
  -5   3  12    4.52  252.58
  -5   3  13 1899.38  380.18
  -5   3  14 7975.09  548.67
  -5   3  15 2822.65  494.73
  -5   3  16  223.63  746.49
  -5   3  1715597.60 1613.90
  -5   3  18 1265.33  420.40
  -5   3  19 4176.99  566.73
  -5   3  20    2.01  183.48
  -5   5   143256.87  555.35
  -5   5   2    7.06  129.86
  -5   5   3 3461.93  262.87
  -5   5   4   27.17   74.97
  -5   5   513532.55  339.83
  -5   5   6    3.67   60.50
  -5   5   7  109.94  106.38
  -5   5   8  373.76  123.78
  -5   5   9 2273.89  267.50
  -5   5  1075106.05 1278.26
  -5   5  11 1356.87  261.51
  -5   5  1217531.01  773.06
  -5   5  13   48.42  306.79
  -5   5  14  163.85  369.40
  -5   5  15  294.43  476.25
  -5   5  16 2943.50  655.95
  -5   5  17 1970.34  511.43
  -5   5  18 6808.08  752.15
  -5   5  19  481.19  268.22
  -5   5  20    0.06  146.99
  -5   7   1 3038.22  349.08
  -5   7   284137.16 1575.28
  -5   7   376400.70 2781.45
  -5   7   4 1825.61  132.07
  -5   7   5 1277.23  107.13
  -5   7   6  586.24  169.38
  -5   7   7 1440.46  411.19
  -5   7   8 2173.62  195.36
  -5   7   9  623.45  148.25
  -5   7  1011748.54  824.47
  -5   7  11 1598.37  220.66
  -5   7  12 6834.94  455.28
  -5   7  13  136.42  146.88
  -5   7  1412818.55  996.55
  -5   7  15  550.28  376.38
  -5   7  16 1427.08  437.69
  -5   7  17 1293.17  377.87
  -5   7  1816709.54 1067.73
  -5   7  19  190.80  173.05
  -5   9   118982.35  875.98
  -5   9   2 4735.90  736.27
  -5   9   3 4669.97  257.83
  -5   9   4 1202.73  452.32
  -5   9   551451.46 1402.29
  -5   9   631934.95 1168.28
  -5   9   7 4519.50  473.70
  -5   9   8 6968.12  567.14
  -5   9   9   10.41  124.36
  -5   9  10 1997.84  280.28
  -5   9  1111878.43  635.34
  -5   9  12 3488.84  373.32
  -5   9  1318666.29  771.64
  -5   9  14 1676.51  393.74
  -5   9  15  285.79  223.44
  -5   9  16  540.59  236.06
  -5   9  17  913.11  297.18
  -5   9  18 1471.92  334.94
  -5  11   1 9122.51  674.03
  -5  11   2  133.42  131.26
  -5  11   3  337.63  101.58
  -5  11   4 1538.35  241.64
  -5  11   5    1.65  133.43
  -5  11   6 9048.48  499.01
  -5  11   7    1.42  119.59
  -5  11   815850.23  994.55
  -5  11   9  941.63  246.58
  -5  11  1010801.72  764.20
  -5  11  1112216.71  935.10
  -5  11  12 1805.83  409.25
  -5  11  13  358.47  166.21
  -5  13   1 2578.35  392.46
  -5  13   2   80.81  151.13
  -5  13   313996.13  905.29
  -5  13   410405.95 1144.85
  -5  13   5 5525.49  417.06
  -5  13   612722.16 1033.90
  -5  13   7 4674.24  495.69
  -5  13   8  712.01  190.16
  -5  13   9  814.65  207.33
  -5  13  10 6400.88  446.29
  -5  13  11  114.06  220.34
  -5  13  12  989.16  214.40
  -5  13  13  276.28  126.69
  -5  13  14 2086.21  395.68
  -5  13  15   22.65  104.22
  -5  15   1   33.61  159.59
  -5  15   2   55.94  181.50
  -5  15   3  147.06  169.55
  -5  15   4 4102.37  555.00
  -5  15   5   30.60  151.68
  -5  15   6  333.35  141.74
  -5  15   7    8.84  178.83
  -5  15   8  310.01  204.60
  -5  15   9  740.43  167.09
  -5  15  10  133.21   77.53
  -5  15  11  233.05   95.20
  -5  15  12  175.98  106.84
  -5  17   1 4562.50  481.29
  -5  17   2   12.49   98.35
  -5  17   3  364.65  163.48
  -5  17   4  133.37  112.65
  -5  17   5    4.55  101.83
  -5  17   6   51.53  113.57
  -5  17   7  486.26  166.36
  -5  17   8 1186.11  245.92
  -4   0   1158767.1 1574.41
  -4   0   2281339.5 2968.00
  -4   0   356517.27 1297.35
  -4   0   4192685.4 1465.39
  -4   0   5 2688.08  553.44
  -4   0   641158.67  776.18
  -4   0   7 4969.55  268.81
  -4   0   8 3573.26  334.50
  -4   0  10109794.5 1942.70
  -4   0  12151178.7 2893.09
  -4   0  1310482.51  821.80
  -4   0  1413617.22  987.54
  -4   0  15 2946.01  634.06
  -4   0  1622944.04 1296.05
  -4   0  17 8719.66  861.89
  -4   0  18 4928.70  650.62
  -4   0  19 9819.90  795.32
  -4   0  20    2.34  172.46
  -4   2   1 1821.94  288.47
  -4   2   234874.75  851.54
  -4   2   3145582.2 1178.50
  -4   2   423133.85  972.26
  -4   2   527267.22  386.55
  -4   2   617263.48  833.59
  -4   2   7 2589.39  369.93
  -4   2   8 3337.11  193.54
  -4   2   913167.81  709.35
  -4   2  1048946.16 1494.84
  -4   2  11 1166.93  239.41
  -4   2  12 2759.80  392.64
  -4   2  13 2059.64  401.41
  -4   2  14  671.66  307.08
  -4   2  1513928.13 1037.75
  -4   2  1610955.53  984.59
  -4   2  17  586.87  610.62
  -4   2  18 3473.99  682.05
  -4   2  19    1.94  201.00
  -4   2  20 3017.30  469.41
  -4   4   173239.22 1359.01
  -4   4   2    2.53   76.51
  -4   4   3 7524.13  355.31
  -4   4   428575.75  663.05
  -4   4   548286.17 1215.65
  -4   4   612893.34  396.48
  -4   4   716731.25  368.17
  -4   4   814178.44  493.42
  -4   4   9 2177.46  415.81
  -4   4  10 2817.50  167.58
  -4   4  1131700.57 1204.15
  -4   4  12   38.87  265.29
  -4   4  13  631.45  317.81
  -4   4  14 2712.98  617.07
  -4   4  15 6560.21  857.66
  -4   4  16 4002.64  628.34
  -4   4  17 6558.36  750.67
  -4   4  18 8255.06  794.76
  -4   4  19   82.18  230.61
  -4   4  20  416.05  216.06
  -4   6   1133734.6 1473.23
  -4   6   2  479.15   85.22
  -4   6   371899.69 1773.10
  -4   6   4 1421.62  190.01
  -4   6   513200.07  345.28
  -4   6   663244.93 1839.80
  -4   6   711980.36  482.13
  -4   6   8 6288.46  322.48
  -4   6   9 6719.87  359.67
  -4   6  10  608.04  127.57
  -4   6  11 3714.68  299.40
  -4   6  12 2447.27  255.30
  -4   6  13  510.47  347.99
  -4   6  1422031.47 1283.49
  -4   6  1513887.08 1058.94
  -4   6  1614391.90 1080.08
  -4   6  17  409.06  294.56
  -4   6  18 4022.19  562.79
  -4   6  19 1964.90  402.02
  -4   6  20    0.43  191.77
  -4   8   117228.25  751.95
  -4   8   2 1146.71  205.42
  -4   8   3 3793.57  302.48
  -4   8   4  653.42  310.26
  -4   8   5 5839.57  378.75
  -4   8   6 5573.91  482.83
  -4   8   722403.77 3034.60
  -4   8   8 9261.84 1173.61
  -4   8   9 6810.82  447.98
  -4   8  10   32.91  112.27
  -4   8  11 9534.45  563.91
  -4   8  12 6057.05  427.80
  -4   8  13  109.71  108.63
  -4   8  14  796.47  349.54
  -4   8  15 2815.12  516.72
  -4   8  1612585.96  976.06
  -4   8  17  884.69  318.32
  -4   8  18    1.52  214.52
  -4   8  19    0.53  162.73
  -4  10   1   87.76  107.13
  -4  10   219882.21  637.96
  -4  10   3 4439.66  395.47
  -4  10   428851.93  778.35
  -4  10   512453.67  745.10
  -4  10   6 2005.73  343.82
  -4  10   718995.46 1000.88
  -4  10   8 1369.65  337.03
  -4  10   9   18.95  160.35
  -4  10  10 5472.63  634.57
  -4  10  11 4324.97  402.46
  -4  10  12 2169.18  251.75
  -4  10  13  290.21  146.56
  -4  10  14 6753.40  670.32
  -4  10  15 4308.28  524.12
  -4  10  16  758.06  245.29
  -4  10  17    3.07  158.34
  -4  12   1 4192.25  479.15
  -4  12   2   12.39   93.99
  -4  12   3  434.90  140.64
  -4  12   4  171.42  101.46
  -4  12   5 4672.41  363.46
  -4  12   6 4024.26  337.47
  -4  12   7  164.65  134.42
  -4  12   8 2281.40  252.26
  -4  12   9    0.16  138.52
  -4  12  10  879.21  237.45
  -4  12  11 2193.83  436.38
  -4  12  12  284.86  149.46
  -4  12  13  433.39  190.18
  -4  12  14  182.72  217.63
  -4  12  15   36.00  133.76
  -4  12  16 1960.76  366.72
  -4  14   1 3266.65  476.20
  -4  14   2   63.51  167.96
  -4  14   3 2248.92  234.86
  -4  14   416762.31 1167.20
  -4  14   5 9385.78  507.42
  -4  14   6  980.31  184.71
  -4  14   7  118.78  101.03
  -4  14   8   13.04   99.03
  -4  14   9  792.97  165.01
  -4  14  10 5318.93  415.15
  -4  14  11  150.58   94.89
  -4  14  1212166.59  899.39
  -4  14  13 8698.10  739.21
  -4  14  14  334.49  180.17
  -4  16   1 1002.81  211.77
  -4  16   2 4054.06  553.27
  -4  16   3  116.94  155.09
  -4  16   4 3475.11  413.30
  -4  16   5   15.80  134.11
  -4  16   6  742.89  175.46
  -4  16   7   82.27   99.08
  -4  16   8    0.62   77.14
  -4  16   9  117.06  205.14
  -4  16  10 1307.94  267.07
  -4  16  11 2483.35  370.58
  -4  18   1    0.64  130.60
  -4  18   2  914.60  200.43
  -4  18   3 1136.79  263.92
  -4  18   4 1167.41  236.40
  -4  18   5   40.14  100.19
  -3   1   1 4619.97   86.13
  -3   1   255301.68  304.49
  -3   1   3177353.0 1326.23
  -3   1   4301171.6 2542.37
  -3   1   5 8001.63  646.76
  -3   1   617453.90  783.55
  -3   1   726377.12  813.19
  -3   1   8 1282.66  182.64
  -3   1   934204.58 1243.94
  -3   1  1056006.49 2122.10
  -3   1  11 2210.76  351.70
  -3   1  12 8058.06  587.48
  -3   1  13 1504.41  296.39
  -3   1  14 3007.46  435.16
  -3   1  15  293.33  319.97
  -3   1  16 2127.64  393.67
  -3   1  17 3731.21  648.67
  -3   1  18 2709.48  343.77
  -3   1  19 1549.36  387.76
  -3   1  20   14.05  126.57
  -3   3   114687.90  296.39
  -3   3   241235.38  606.41
  -3   3   3 5544.78  357.59
  -3   3   495752.76  728.47
  -3   3   5 3031.81  199.95
  -3   3   6 1567.36  149.26
  -3   3   7 5623.95  224.82
  -3   3   835967.88 1523.53
  -3   3   9152669.4 1562.32
  -3   3  10   32.99  121.77
  -3   3  1111716.64  506.66
  -3   3  1242653.10 1778.80
  -3   3  13  839.58  299.19
  -3   3  14 5886.53 1116.65
  -3   3  15 1549.10  318.07
  -3   3  16 1264.89  387.63
  -3   3  17 4732.35  631.37
  -3   3  18 2264.58  483.12
  -3   3  19 2924.23  427.80
  -3   3  20  110.89  143.35
  -3   5   1  965.11  115.17
  -3   5   248424.05  621.30
  -3   5   3 2840.72  165.53
  -3   5   418294.06  473.77
  -3   5   5156377.4 4302.50
  -3   5   6  364.27   51.89
  -3   5   712388.59  332.88
  -3   5   8    3.70  104.53
  -3   5   9   64.51  667.89
  -3   5  1013865.39  650.43
  -3   5  11  521.56  312.49
  -3   5  12   44.00  260.76
  -3   5  13  407.51  354.01
  -3   5  14  745.84  419.56
  -3   5  15 1885.06  489.12
  -3   5  16 4716.15  696.21
  -3   5  17    1.40  229.88
  -3   5  18 3103.07  517.09
  -3   5  19    6.51  206.46
  -3   5  20 2440.30  380.90
  -3   7   1 3056.16  241.17
  -3   7   219043.44  505.14
  -3   7   329878.75  495.46
  -3   7   451740.86  994.47
  -3   7   5 2917.61  188.87
  -3   7   615622.84 3556.20
  -3   7   749168.10 5920.05
  -3   7   8  266.55   94.48
  -3   7   9 8682.39  451.83
  -3   7  10 2348.08  279.60
  -3   7  11 5639.61  418.33
  -3   7  12   11.25  117.06
  -3   7  13 3362.24  506.30
  -3   7  1414441.16 1011.89
  -3   7  15  272.85  269.54
  -3   7  16   26.04  244.33
  -3   7  17   18.25  242.83
  -3   7  18  257.60  223.91
  -3   7  19    2.53  197.09
  -3   9   1 1361.24  148.99
  -3   9   2 7606.69  393.92
  -3   9   3 1493.88  150.03
  -3   9   4  373.50  124.45
  -3   9   524958.28  958.41
  -3   9   6 3625.54  363.10
  -3   9   7 7247.99  511.14
  -3   9   8  877.76  118.21
  -3   9   912779.74  529.24
  -3   9  10  589.70  187.16
  -3   9  11  471.78  137.03
  -3   9  12  137.16  127.17
  -3   9  13  107.41  193.31
  -3   9  1410659.13  855.70
  -3   9  15    9.42  173.72
  -3   9  1614817.63 1016.99
  -3   9  17    4.96  207.34
  -3   9  18  150.68  176.33
  -3  11   1  281.34  136.21
  -3  11   2  178.99   86.60
  -3  11   3  912.28  170.10
  -3  11   4  931.85  168.07
  -3  11   5  963.08  160.99
  -3  11   6  590.16  129.84
  -3  11   7 1170.59  311.94
  -3  11   8   55.18  181.21
  -3  11   9 2072.26  307.75
  -3  11  10 2142.68  310.96
  -3  11  11  215.51  144.59
  -3  11  1213515.56  884.53
  -3  11  13   37.13  164.24
  -3  11  14   87.70  140.79
  -3  11  15    3.62  136.83
  -3  11  16  288.59  106.07
  -3  11  17    1.13  146.80
  -3  13   1 1015.31  180.50
  -3  13   2 1839.87  243.97
  -3  13   3   86.59   99.32
  -3  13   4 1992.44  257.09
  -3  13   5 6212.77  431.87
  -3  13   6  237.97  121.98
  -3  13   7   85.61  122.33
  -3  13   8  855.34  213.27
  -3  13   9 5808.38  474.86
  -3  13  10 4420.82  421.58
  -3  13  11  940.93  211.73
  -3  13  12 2512.61  495.98
  -3  13  13  516.95  260.67
  -3  13  14    0.88  156.18
  -3  13  15   38.49  149.87
  -3  15   1    1.75  157.33
  -3  15   2  342.82  145.86
  -3  15   3 1526.77  258.56
  -3  15   4 7366.33  496.74
  -3  15   5 9918.15  565.17
  -3  15   6  602.79  148.62
  -3  15   7 4172.33  370.77
  -3  15   8  212.50  113.96
  -3  15   9 1988.24  531.41
  -3  15  10  312.74  196.03
  -3  15  11  389.57  184.95
  -3  15  12  184.44  137.99
  -3  15  13  724.50  224.27
  -3  17   1 1687.78  337.65
  -3  17   2 2481.87  358.42
  -3  17   3  955.33  212.61
  -3  17   4  141.66  170.41
  -3  17   5  212.06   77.69
  -3  17   6  576.02  129.96
  -3  17   7    0.31  111.32
  -3  17   8  499.17  164.82
  -3  17   9  839.99  225.53
  -2   0   120038.26  623.94
  -2   0   293856.26  568.21
  -2   0   3198472.0 1165.68
  -2   0   4139800.3 1147.98
  -2   0   570664.97  935.16
  -2   0   6 1229.15  103.48
  -2   0   7 5877.34  370.87
  -2   0   864248.64 1294.83
  -2   0   9 1179.78  262.47
  -2   0  1025724.29 1242.95
  -2   0  1117939.25  825.19
  -2   0  12   77.80  321.06
  -2   0  13 2429.11  541.42
  -2   0  1419452.37 1110.06
  -2   0  1510649.90  857.33
  -2   0  16 3498.76  511.81
  -2   0  17 2530.06  483.01
  -2   0  18  145.14  164.56
  -2   0  19   11.42  188.69
  -2   0  20 1642.12  270.17
  -2   2   171262.59 1101.24
  -2   2   2 2673.08  442.92
  -2   2   362167.76  631.51
  -2   2   4 6328.01   88.08
  -2   2   5  480.18   77.43
  -2   2   691010.96 1393.81
  -2   2   710492.65  481.15
  -2   2   810162.28  335.27
  -2   2   912583.73  825.90
  -2   2  10 1697.38  243.54
  -2   2  11   92.66  146.62
  -2   2  12 1699.36  328.71
  -2   2  13 2693.79  375.19
  -2   2  14  837.33  439.78
  -2   2  15 8349.85  545.43
  -2   2  16  196.59  198.23
  -2   2  17 1507.96  263.39
  -2   2  18   20.09  152.53
  -2   2  19   22.85  211.59
  -2   2  20   22.11  150.19
  -2   4   1   63.43  112.03
  -2   4   225582.94  437.71
  -2   4   375388.08  833.15
  -2   4   4 6609.85  216.38
  -2   4   514401.09  318.04
  -2   4   6 4955.85  198.20
  -2   4   7 9401.31  422.75
  -2   4   815191.22  332.47
  -2   4   9 5541.42  546.92
  -2   4  10 2764.97  349.15
  -2   4  11  525.66  199.98
  -2   4  12 1139.03  412.37
  -2   4  13  528.73  383.01
  -2   4  14 3200.14  529.53
  -2   4  15 1184.50  370.05
  -2   4  16  878.05  364.05
  -2   4  17   23.79  292.16
  -2   4  18   20.65  269.06
  -2   4  19 7606.08  744.44
  -2   4  20    6.90  215.34
  -2   6   1 2233.08  207.46
  -2   6   248343.60  720.97
  -2   6   316007.49  402.27
  -2   6   418747.33  678.27
  -2   6   516069.50  676.33
  -2   6   687230.62 2128.35
  -2   6   7 1549.47  273.66
  -2   6   8  201.92  142.84
  -2   6   911767.28  445.84
  -2   6  1015745.14  652.28
  -2   6  11  349.45  112.19
  -2   6  12 5976.21  603.79
  -2   6  13 2484.10  472.05
  -2   6  14 1008.69  331.25
  -2   6  15 1143.75  408.55
  -2   6  1612376.85  900.61
  -2   6  17   32.53  269.21
  -2   6  1823641.61 1282.61
  -2   6  19 3656.56  501.63
  -2   8   1  142.02   31.22
  -2   8   212287.70  383.45
  -2   8   3 7885.12  256.35
  -2   8   435763.11 2843.65
  -2   8   523255.10 2650.90
  -2   8   666392.60 1542.89
  -2   8   7 5834.36  314.31
  -2   8   8 1757.80  176.28
  -2   8   916191.82  645.27
  -2   8  10  302.21  131.14
  -2   8  11  140.29  113.51
  -2   8  12  662.92  169.48
  -2   8  13 4027.13  525.87
  -2   8  14 3985.12  603.35
  -2   8  15  803.73  267.22
  -2   8  16 6574.91  641.01
  -2   8  17 2397.57  459.36
  -2   8  18    5.69  222.98
  -2  10   117576.01  606.13
  -2  10   2  463.82  137.81
  -2  10   3  104.98  112.51
  -2  10   4 8597.60  416.37
  -2  10   5  269.20  166.09
  -2  10   6 2961.73  308.26
  -2  10   7   40.62  149.72
  -2  10   8    4.17  141.32
  -2  10   9  353.20  127.24
  -2  10  10 3811.52  369.18
  -2  10  11  951.06  175.29
  -2  10  12 1659.08  379.86
  -2  10  13  423.98  195.91
  -2  10  14   35.75  159.94
  -2  10  15  147.70  154.91
  -2  10  16    5.28  159.33
  -2  10  17 1604.40  214.86
  -2  12   1 2460.05  266.45
  -2  12   2  126.17   88.97
  -2  12   3 1367.48  193.14
  -2  12   4 1340.67  202.47
  -2  12   5 4163.01  330.85
  -2  12   6    6.57  113.80
  -2  12   7  152.21  105.50
  -2  12   8   10.58  105.35
  -2  12   9 1270.86  185.75
  -2  12  10  658.81  174.02
  -2  12  11 2745.88  549.67
  -2  12  12 2623.43  456.22
  -2  12  13  146.77  207.92
  -2  12  14 1404.26  351.62
  -2  12  15 7054.85  702.38
  -2  12  16 3707.33  460.89
  -2  14   1    6.06   96.77
  -2  14   2  606.48  149.35
  -2  14   3 7025.95  453.97
  -2  14   4 3273.98  400.90
  -2  14   5 7242.43  499.00
  -2  14   6  727.94  172.96
  -2  14   7  449.25  160.62
  -2  14   8  258.66  132.95
  -2  14   9 3363.44  507.30
  -2  14  10 1003.19  341.09
  -2  14  11    1.47  118.23
  -2  14  12 2529.69  464.02
  -2  14  13  118.07  132.40
  -2  14  14  926.16  247.81
  -2  16   1  694.25  174.67
  -2  16   2  493.81  200.59
  -2  16   3  641.38  169.09
  -2  16   4 1412.06  201.84
  -2  16   5  106.99  102.01
  -2  16   6 1909.49  224.86
  -2  16   7  292.48  222.28
  -2  16   8    3.13  181.35
  -2  16   9 1178.47  257.06
  -2  16  10    3.97  152.13
  -2  16  11    3.27  102.76
  -2  18   1 2088.79  312.83
  -2  18   2 1094.89  248.87
  -2  18   3  716.69  202.97
  -2  18   5  371.93  145.07
  -1   1   121488.44   91.42
  -1   1   2168054.7  835.94
  -1   1   3131562.2  902.36
  -1   1   410646.65  204.35
  -1   1   5132672.0 1556.91
  -1   1   628880.66  754.51
  -1   1   7  626.39  104.69
  -1   1   8  818.70   33.96
  -1   1   9  337.44   67.72
  -1   1  10 6751.50  301.27
  -1   1  11    6.30  152.91
  -1   1  12 7438.29  505.43
  -1   1  13 8817.07  519.59
  -1   1  1427265.45 1080.20
  -1   1  15 3143.49  320.69
  -1   1  16   35.58  160.94
  -1   1  17   28.33  185.73
  -1   1  18   19.56  172.00
  -1   1  19    9.10  340.71
  -1   1  20  188.00  132.14
  -1   3   1 8900.65  635.25
  -1   3   248237.64  301.34
  -1   3   3902091.9 2197.82
  -1   3   4   65.43   33.20
  -1   3   516586.75  285.65
  -1   3   6 4422.95 1593.82
  -1   3   7 7572.11  582.58
  -1   3   810042.86  435.00
  -1   3   910480.24  413.97
  -1   3  10 3645.28  216.28
  -1   3  1127856.08 3413.00
  -1   3  12 2037.86  239.69
  -1   3  13  696.01  216.54
  -1   3  1418241.20 1885.65
  -1   3  15  315.92  197.96
  -1   3  1611946.35  982.55
  -1   3  17   29.16  288.66
  -1   3  18   19.87  272.98
  -1   3  19   69.05  199.43
  -1   3  20  171.49  142.00
  -1   5   1 1785.98  155.98
  -1   5   224263.09  435.06
  -1   5   353025.57  991.30
  -1   5   4   32.45   73.21
  -1   5   5 3319.42  137.21
  -1   5   678575.68 1896.54
  -1   5   787243.49 3150.30
  -1   5   810671.53  833.08
  -1   5   912385.97 1893.20
  -1   5  1024979.98 1867.65
  -1   5  11  175.05  273.51
  -1   5  12 8180.72  730.79
  -1   5  13 2995.77  487.71
  -1   5  14 3301.42  566.40
  -1   5  15   45.41  250.08
  -1   5  16 5474.90  623.16
  -1   5  17 2874.03  517.08
  -1   5  18 6572.76  664.75
  -1   5  19  693.59  236.66
  -1   7   161543.30 1047.06
  -1   7   2 4085.97  164.25
  -1   7   3 8957.62  269.70
  -1   7   4 1136.92  151.55
  -1   7   561182.01  927.81
  -1   7   611866.43  449.88
  -1   7   7 2444.95  253.20
  -1   7   8  962.76  186.69
  -1   7   9  856.48  141.39
  -1   7  10 3014.49  288.84
  -1   7  11 8954.37  498.10
  -1   7  1211049.83  811.68
  -1   7  13  429.71  334.43
  -1   7  14  817.30  376.16
  -1   7  15   74.18  276.03
  -1   7  16   75.18  220.68
  -1   7  1719882.30 1121.38
  -1   7  18  479.53  226.01
  -1   7  19 6698.22  590.59
  -1   9   1  141.55  106.13
  -1   9   2  634.81   83.71
  -1   9   370188.02 1125.12
  -1   9   425399.12  935.69
  -1   9   5 8531.48  519.00
  -1   9   6 1454.19  293.55
  -1   9   7 3890.92  465.02
  -1   9   836776.26 1111.50
  -1   9   910664.92  492.84
  -1   9  10 3879.15  322.59
  -1   9  11 3264.40  458.75
  -1   9  12 8860.99  789.89
  -1   9  1314116.06  952.94
  -1   9  14 2029.51  460.88
  -1   9  1510440.29  905.36
  -1   9  16 6617.72  637.24
  -1   9  17  326.94  202.44
  -1   9  18 1294.10  285.63
  -1  11   1  959.15  147.08
  -1  11   2 8330.10  470.37
  -1  11   311154.34  500.89
  -1  11   419326.36  658.02
  -1  11   5  147.05  116.32
  -1  11   6 3133.86  339.20
  -1  11   7   63.24   98.20
  -1  11   8 7461.48  681.21
  -1  11  12    4.71  109.24
  -1  11  13 3210.26  468.07
  -1  11  14  854.12  192.10
  -1  11  15  167.85   87.19
  -1  11  16 2037.81  249.63
  -1  13   114428.97  600.41
  -1  13   221805.17 1346.30
  -1  13   3    1.43  106.10
  -1  13   4   13.42  100.29
  -1  13   5 1067.46  191.99
  -1  13   6  171.14  132.95
  -1  13   7  204.81   93.42
  -1  13   8   20.37  185.92
  -1  13   9 1184.89  326.97
  -1  13  10  489.31  213.88
  -1  13  11 4080.34  594.75
  -1  13  12 2386.01  449.91
  -1  13  13    0.03  222.59
  -1  13  14 3256.76  467.32
  -1  13  15 4870.46  512.30
  -1  15   1 2602.54  247.94
  -1  15   2 7742.77  441.47
  -1  15   3 1327.62  238.58
  -1  15   4 8262.24  516.98
  -1  15   5   40.45  106.37
  -1  15   6  612.19  241.67
  -1  15   7 2961.92  502.90
  -1  15   8   88.23   81.92
  -1  15   9 4515.51  594.71
  -1  15  10 3016.51  474.11
  -1  15  11 1171.30  309.87
  -1  15  12  147.89  150.08
  -1  17   1   28.21   89.61
  -1  17   2 1585.45  216.64
  -1  17   3  474.62  119.39
  -1  17   4  252.92  146.25
  -1  17   5  411.49  209.34
  -1  17   6    0.30  157.92
  -1  17   7  260.84  170.23
  -1  17   8  797.28  238.22
  -1  17   9  750.20  206.85
   0   0   5 1604.57  154.05
   0   0   6124791.9 1252.24
   0   0   7  206.26   51.74
   0   0   8111628.5 1381.71
   0   0   911009.88  501.86
   0   0  10  749.91  348.17
   0   0  11    9.94  230.01
   0   0  12 8536.28  650.91
   0   0  1312238.63  858.44
   0   0  14 3192.96  522.45
   0   0  15   83.50  201.97
   0   0  16  124.78  243.37
   0   0  1712659.57  866.80
   0   0  18  321.89  219.18
   0   0  19 2603.79  369.00
   0   2   010270.83   48.82
   0   2   1 7328.16  412.54
   0   2   2246813.5 1509.00
   0   2   367025.00  629.21
   0   2   4189455.7 1539.62
   0   2   5109280.3 2812.00
   0   2   641315.19  575.36
   0   2   722393.80  419.87
   0   2   8 3324.99  163.97
   0   2   911669.64  425.02
   0   2  10  690.44  126.57
   0   2  11  673.33  193.90
   0   2  1210706.46  535.95
   0   2  13 1916.09  280.21
   0   2  14 1467.27  201.54
   0   2  15   62.07  127.95
   0   2  16   46.32  162.57
   0   2  17  194.68  167.96
   0   2  18 1242.62  364.35
   0   2  19  856.73  262.43
   0   2  20  305.12  162.37
   0   4   0 2831.68  120.38
   0   4   1347099.7 1560.53
   0   4   2 6727.57  201.03
   0   4   3 2367.20  109.29
   0   4   477495.75 1487.05
   0   4   5  775.20  336.05
   0   4   616103.88  946.65
   0   4   7 3432.77  297.22
   0   4   8 2873.05  332.08
   0   4   9  509.16  307.57
   0   4  10    0.17  182.30
   0   4  11  633.51  235.96
   0   4  1216079.22  965.00
   0   4  13   62.96  237.19
   0   4  14   37.55  248.87
   0   4  15  379.77  299.26
   0   4  16 3614.81  490.39
   0   4  17   20.97  264.28
   0   4  18 5905.50  653.89
   0   4  19 4115.72  488.97
   0   6   0438059.8 3355.55
   0   6   1 9962.01  499.60
   0   6   262124.43  672.29
   0   6   310410.91  298.19
   0   6   412970.94  287.69
   0   6   560850.32  805.31
   0   6   6 7299.59  374.03
   0   6   728416.66 2005.95
   0   6   8  872.40   98.67
   0   6   9   51.60   96.56
   0   6  1011914.07  805.84
   0   6  11 5486.99  583.78
   0   6  12 9280.97  732.54
   0   6  13  637.25  355.98
   0   6  14 1484.10  290.92
   0   6  15 3440.97  460.42
   0   6  16   58.00  266.35
   0   6  17  233.67  261.08
   0   6  18    1.52  137.54
   0   6  19 1834.23  346.11
   0   8   0  240.84   84.87
   0   8   1 6246.96  190.90
   0   8   2  759.07  135.78
   0   8   3 1950.51  141.89
   0   8   459450.59 1293.35
   0   8   5 7916.69  460.76
   0   8   6 2068.47  157.88
   0   8   7 1561.33  148.12
   0   8   835796.60 2595.20
   0   8   9 1694.20  308.09
   0   8  10    9.56  172.58
   0   8  11 2441.25  367.80
   0   8  12 1460.01  419.01
   0   8  13 2755.82  377.40
   0   8  14  138.60  228.41
   0   8  15 4964.17  524.59
   0   8  16  409.20  272.09
   0   8  17 5452.46  627.32
   0   8  18  207.06  181.58
   0  10   0  427.25  198.91
   0  10   129251.30  735.68
   0  10   219965.25  622.15
   0  10   3  361.49  246.10
   0  10   414066.56  575.87
   0  10   518145.20 1078.75
   0  10   6  109.47  141.62
   0  10   7 1039.50  276.49
   0  10   9 4120.51  513.53
   0  10  10 9307.97  710.38
   0  10  11    2.33  108.43
   0  10  12 1718.71  370.91
   0  10  1312116.83  921.21
   0  10  14 2214.18  372.62
   0  10  15  124.61  107.65
   0  10  16  153.29  117.49
   0  10  17  137.43  133.30
   0  12   033615.47 1293.25
   0  12   1  749.22  167.71
   0  12   2 2120.16  232.63
   0  12   3  259.76  109.87
   0  12   4 5559.44  367.68
   0  12   5 1560.44  245.97
   0  12   610628.24  608.31
   0  12   7 5875.26  593.35
   0  12   8 1723.51  342.20
   0  12   9   64.54  206.42
   0  12  1016353.93 1172.74
   0  12  11  449.69  252.07
   0  12  12 2365.28  481.22
   0  12  13 1761.03  400.91
   0  12  14  511.71  223.57
   0  12  15 3134.59  437.44
   0  14   076138.27 2056.52
   0  14   135628.58 1872.05
   0  14   2 6883.02  456.86
   0  14   3  104.51  101.81
   0  14   4  353.74  195.40
   0  14   513229.17  934.48
   0  14   619559.73 1164.45
   0  14   7  398.21  251.06
   0  14   8   97.03  205.58
   0  14   9 5951.79  686.13
   0  14  10    0.20  171.04
   0  14  11  751.77  295.05
   0  14  12 1829.27  369.03
   0  14  13 1403.30  319.61
   0  16   0   31.93  150.11
   0  16   1  297.55   81.04
   0  16   215112.29 1068.15
   0  16   3 4770.52  358.96
   0  16   4   22.27  151.79
   0  16   5 2100.75  369.97
   0  16   6 4804.60  582.70
   0  16   7  599.60  282.66
   0  16   8    9.33  106.98
   0  16   9  197.71  146.08
   0  16  10    5.44  173.35
   0  16  11   10.11  110.25
   0  18   0 8601.31  602.01
   0  18   1  214.90  138.21
   0  18   2  512.42  185.09
   0  18   3  489.84  185.03
   0  18   4  186.80  103.51
   0  18   5  222.04  124.68
   0  18   6  383.18  146.69
   1   1   045425.47  245.74
   1   1   164936.20  430.75
   1   1   2  154.15  112.89
   1   1   357032.38  871.38
   1   1   4117000.1 1208.11
   1   1   5126200.5 1359.48
   1   1   611922.61  534.71
   1   1   7  368.50  203.29
   1   1   833812.86  468.18
   1   1   917451.38  478.22
   1   1  10 7413.73  342.02
   1   1  1113297.69  536.88
   1   1  12 1314.00  222.84
   1   1  13  591.45  210.84
   1   1  14 9994.49  616.19
   1   1  15 5647.91  493.88
   1   1  16  738.13  172.29
   1   1  17   17.01  206.21
   1   1  18    3.03  107.42
   1   1  19  122.17  125.11
   1   3   032809.36  849.90
   1   3   1208184.7 1529.53
   1   3   2656468.0 1455.01
   1   3   311531.15  524.40
   1   3   4135052.3 1835.00
   1   3   5 7791.56  348.79
   1   3   624194.16  595.70
   1   3   7 9061.99  377.53
   1   3   824871.89  686.69
   1   3   937031.85 1017.75
   1   3  10  197.83  184.00
   1   3  1118118.01 2280.00
   1   3  12 1954.65  215.49
   1   3  13  600.40  223.41
   1   3  1417290.69 1444.00
   1   3  15  960.86  289.37
   1   3  16 2001.01  389.38
   1   3  17 2569.89  469.68
   1   3  18    0.56  177.71
   1   3  19 1162.11  294.70
   1   5   0 2002.97  214.77
   1   5   123386.72  489.00
   1   5   214106.16  244.57
   1   5   3 3729.60   83.11
   1   5   4 7538.86  238.61
   1   5   532326.84 1247.06
   1   5   6111931.0 8130.20
   1   5   7   57.48  301.64
   1   5   8 9449.08  720.02
   1   5   9 9958.43  604.98
   1   5  1017387.14  951.80
   1   5  11 2050.12  349.52
   1   5  12  828.41  251.39
   1   5  13  358.62  320.15
   1   5  14 6259.40  752.33
   1   5  15   57.15  252.34
   1   5  16  784.52  344.25
   1   5  17  264.17  204.77
   1   5  18    2.37  146.08
   1   5  19 1468.75  308.05
   1   7   013460.14  546.40
   1   7   128565.81  636.53
   1   7   2 5228.02  209.66
   1   7   3 4545.91  206.42
   1   7   420241.78  621.67
   1   7   516049.38  773.98
   1   7   6 1811.61  337.19
   1   7   7 6339.32  462.30
   1   7   8  319.35  172.06
   1   7   9 5540.85  545.28
   1   7  1043802.55 1576.56
   1   7  11  221.49  254.16
   1   7  1214547.88 1079.34
   1   7  1316238.84 1190.31
   1   7  1421337.26 1343.65
   1   7  15 3812.61  660.01
   1   7  16 1662.84  435.72
   1   7  17 2902.53  480.85
   1   7  18 2073.00  350.99
   1   9   0 2701.09  186.06
   1   9   1  545.07  109.38
   1   9   2 9554.39 1158.61
   1   9   3  994.20  131.07
   1   9   4 3250.41  308.90
   1   9   5 1869.87  323.85
   1   9   711779.28  763.46
   1   9   8   70.06  118.43
   1   9   928460.14 1227.96
   1   9  10 2214.74  358.14
   1   9  11  411.19  173.68
   1   9  1212902.28  877.19
   1   9  13 1083.59  389.38
   1   9  14   74.60  175.01
   1   9  15    5.13  134.84
   1   9  16   22.91  114.48
   1   9  17   28.92   62.97
   1  11   0 2554.62  228.73
   1  11   1 7545.87  416.75
   1  11   2 7721.89  409.46
   1  11   3 2345.02  279.63
   1  11   4 4983.31  380.93
   1  11   5  843.21  311.79
   1  11   6   83.72  181.33
   1  11   7    4.76  212.95
   1  11   8 5190.90  688.55
   1  11   9   44.15  205.94
   1  11  10 1890.10  445.62
   1  11  11  615.80  193.04
   1  11  12 1022.86  218.07
   1  11  13 5573.56  440.44
   1  11  14 1826.99  258.59
   1  11  15 1013.30  172.61
   1  11  16  103.92  123.62
   1  13   0 2158.86  236.59
   1  13   110558.85  516.49
   1  13   2  482.71  137.85
   1  13   3 6380.87  410.88
   1  13   4 8624.04  758.17
   1  13   510813.43  888.49
   1  13   6 5987.54  630.26
   1  13   7   90.32  199.18
   1  13   8   18.87  198.90
   1  13   9 4708.45  601.38
   1  13  1014758.33 1026.26
   1  13  11  714.40  265.64
   1  13  1212159.28  925.65
   1  13  13  479.97  250.65
   1  13  14 1106.99  267.43
   1  15   0 3759.25  292.17
   1  15   1  572.34  116.71
   1  15   2 7098.55  530.19
   1  15   315270.42 1020.68
   1  15   4  429.12  215.10
   1  15   5 4915.37  561.82
   1  15   6 6018.84  669.35
   1  15   7  132.56  208.58
   1  15   8    3.04  202.73
   1  15   9  426.45  219.20
   1  15  10    2.64  171.44
   1  15  11  200.06  194.93
   1  15  12    1.28  115.44
   1  17   0 1318.70  258.49
   1  17   1  301.13  175.56
   1  17   2  777.01  208.00
   1  17   3 1287.25  312.54
   1  17   4    3.23  131.73
   1  17   5 2754.16  383.39
   1  17   6  492.05  194.14
   1  17   7    5.54  113.26
   1  17   8  743.85  219.59
   2   0   173459.38  501.25
   2   0   2164514.8 1249.56
   2   0   3959388.3 2056.48
   2   0   478772.21  846.34
   2   0   514640.98  333.88
   2   0   6 9052.47  414.98
   2   0   7 2519.09   91.21
   2   0   861351.52 1557.68
   2   0   9   10.41  157.83
   2   0  1010380.31  718.89
   2   0  11186769.4 2945.92
   2   0  12  144.96  198.10
   2   0  13  136.18  208.32
   2   0  14 5739.25  542.47
   2   0  15 1443.41  428.48
   2   0  16 4337.65  599.35
   2   0  17    7.59  201.23
   2   0  18    0.12  169.41
   2   0  19  386.56  154.24
   2   2   016486.26  170.76
   2   2   115817.12  247.70
   2   2   2 9088.53  330.75
   2   2   3  394.39   32.28
   2   2   484740.09 2403.25
   2   2   516678.62  275.58
   2   2   660641.19  653.11
   2   2   749115.49 1211.30
   2   2   8 4032.94  123.82
   2   2   9  288.38   92.31
   2   2  10  530.49  136.58
   2   2  11 7014.55  453.95
   2   2  12   55.52  137.17
   2   2  13 3078.34  362.19
   2   2  14   52.07  166.56
   2   2  15   36.83  335.90
   2   2  16    5.39  145.71
   2   2  17  621.49  246.70
   2   2  18 2741.48  444.95
   2   2  19  671.90  206.93
   2   4   013812.39  423.85
   2   4   1206419.2 2035.81
   2   4   280618.17 1161.85
   2   4   313394.24  359.38
   2   4   4   97.84  183.91
   2   4   5 2758.95  515.83
   2   4   632136.21  610.55
   2   4   7  329.81  245.67
   2   4   8 7478.08 1309.37
   2   4   9    6.16  132.41
   2   4  1011943.44  777.60
   2   4  11  662.22  218.24
   2   4  12 4875.15  623.68
   2   4  13 5221.81  661.84
   2   4  14   42.68  257.62
   2   4  15   66.76  220.65
   2   4  16 3334.25  492.19
   2   4  17 1233.36  331.62
   2   4  18 1180.37  352.80
   2   4  19   11.81   87.77
   2   6   0 7489.59  454.49
   2   6   1 1454.58  120.60
   2   6   2   26.38   57.49
   2   6   362949.29  505.66
   2   6   4 1925.70   63.35
   2   6   517069.88  585.93
   2   6   6 4103.99  495.85
   2   6   7  143.31  108.80
   2   6   816630.98  823.30
   2   6   9  649.55  201.94
   2   6  10  504.55  183.11
   2   6  1112292.14  776.89
   2   6  12 6754.15  575.91
   2   6  13 8749.12  667.43
   2   6  1414229.09  934.05
   2   6  15  840.18  248.52
   2   6  16  917.75  267.37
   2   6  17    0.17  147.27
   2   6  18 2753.51  389.64
   2   8   0 3462.95  177.00
   2   8   1 5714.21  304.93
   2   8   2  153.20  251.39
   2   8   313965.60  772.55
   2   8   4  611.83  140.76
   2   8   510699.34  540.36
   2   8   6   64.66  105.59
   2   8   7   66.38  139.68
   2   8   8 5951.59  554.77
   2   8   9 1826.78  383.04
   2   8  10 6735.71  569.66
   2   8  11  869.82  378.41
   2   8  12  237.12  207.09
   2   8  13 6802.96  576.75
   2   8  14  176.53  185.82
   2   8  15 6352.33  410.45
   2   8  16   32.01  127.94
   2   8  17   58.62  138.08
   2  10   0 6837.40  356.66
   2  10   1 4389.15  443.38
   2  10   2 2633.43  635.83
   2  10   3   70.16  149.29
   2  10   4 5547.29  607.36
   2  10   5 1451.20  213.38
   2  10   613807.57  816.95
   2  10   729642.52 1400.56
   2  10   8  271.43  115.57
   2  10   914998.67  724.70
   2  10  10   25.28  138.17
   2  10  11 1377.12  237.96
   2  10  12 6888.86  512.30
   2  10  13 2359.49  317.23
   2  10  14   10.71   88.88
   2  10  15 1459.40  234.48
   2  10  16   46.58  129.52
   2  12   0 1091.97  235.19
   2  12   1 5379.82  361.46
   2  12   2 6030.50  713.27
   2  12   3 4260.79  471.53
   2  12   4 5161.21  622.80
   2  12   514552.84  895.95
   2  12   6  244.58  285.89
   2  12   7 1521.64  421.69
   2  12   8 3979.28  618.23
   2  12   9 9809.70  812.74
   2  12  10  357.16  209.40
   2  12  11 9090.37  839.53
   2  12  12  249.62  211.84
   2  12  13    0.10  121.43
   2  12  14  253.35  158.92
   2  14   0 2573.35  251.49
   2  14   1  620.91  170.83
   2  14   2  948.91  307.92
   2  14   320743.48 1153.38
   2  14   4    0.06  199.90
   2  14   5 1850.57  379.18
   2  14   625968.79 1325.20
   2  14   7 7205.82  728.95
   2  14   810041.42  852.41
   2  14   9 3120.72  482.49
   2  14  10 1440.87  322.20
   2  14  11  784.55  243.11
   2  14  12 1901.36  329.91
   2  14  13    4.56   69.81
   2  16   0   39.40  161.49
   2  16   1 4527.59  476.43
   2  16   2 1019.38  333.42
   2  16   3  562.69  203.09
   2  16   4  637.97  225.93
   2  16   5   13.46  206.70
   2  16   6    9.67  162.13
   2  16   7  189.38  174.15
   2  16   8  112.30  141.68
   2  16   9 3953.27  475.51
   2  16  10  162.53  133.05
   2  18   0    0.20   76.95
   2  18   1  201.41  125.50
   2  18   2   85.96  120.15
   2  18   3 2876.45  381.26
   2  18   4   98.29   98.25
   2  18   5 1386.54  270.86
   3   1   0 7267.60   37.38
   3   1   190922.76  518.55
   3   1   2248446.9 2042.50
   3   1   3 7392.37  173.06
   3   1   414847.97  290.12
   3   1   5  391.93   59.13
   3   1   6 2978.28  359.43
   3   1   7  308.16   48.85
   3   1   8 8782.09  337.03
   3   1   9   53.93   98.20
   3   1  10  338.62  127.06
   3   1  11   38.53  143.65
   3   1  1212383.29  645.54
   3   1  13 4222.39  308.62
   3   1  14 2363.59  232.39
   3   1  15  908.18  240.19
   3   1  16  408.12  144.97
   3   1  17 3658.32  459.57
   3   1  18 3021.02  403.51
   3   3   0265805.3 2196.79
   3   3   1   20.31   93.72
   3   3   2 1775.09  113.06
   3   3   319575.69  565.51
   3   3   428451.49  833.15
   3   3   526389.00  285.06
   3   3   615139.29  237.90
   3   3   7 3083.71  668.05
   3   3   819052.77  618.33
   3   3   9 5121.16  648.12
   3   3  1017145.51 1173.05
   3   3  11 1588.89  167.51
   3   3  12   16.96   86.63
   3   3  13  243.62  323.38
   3   3  14 5833.91  628.79
   3   3  15 9218.53  813.82
   3   3  16 1043.62  339.05
   3   3  17 3504.42  524.69
   3   3  18  402.16  214.82
   3   5   030869.62  654.18
   3   5   113940.42  507.91
   3   5   2  827.91   88.17
   3   5   334586.61 1229.40
   3   5   428739.87 3498.45
   3   5   531515.12 1446.45
   3   5   635708.02 1236.95
   3   5   710999.07  570.33
   3   5   818079.80  851.48
   3   5   921697.63 1042.41
   3   5  10 3488.50  511.03
   3   5  11  654.92  204.04
   3   5  12 3683.20  613.85
   3   5  13 6178.35  587.63
   3   5  14   40.37  239.81
   3   5  15  179.64  211.34
   3   5  16    2.84  140.68
   3   5  17   16.34  187.04
   3   5  18  648.40  251.04
   3   7   0   77.91   54.55
   3   7   166121.66 1015.50
   3   7   2 7079.90  273.87
   3   7   359883.89 1322.66
   3   7   412197.76  693.61
   3   7   515211.27  802.31
   3   7   6 1477.16  310.65
   3   7   781013.45 1872.33
   3   7   8  218.05  148.76
   3   7   9  860.42  182.36
   3   7  1012974.77  772.66
   3   7  11  296.48  222.94
   3   7  12 3644.10  653.95
   3   7  1310734.42 1008.19
   3   7  14 3267.04  600.45
   3   7  1518631.44 1198.76
   3   7  16 1524.53  366.24
   3   7  17    0.40  191.78
   3   9   0 3119.31  608.69
   3   9   1 4512.08  443.50
   3   9   2  222.23  175.53
   3   9   350598.05 1512.13
   3   9   4  521.22  256.74
   3   9   5 3685.70  495.05
   3   9   6 3808.70  758.16
   3   9   7 9202.80  539.91
   3   9   8  515.36  156.98
   3   9   913090.75  664.23
   3   9  10 5495.88  381.10
   3   9  11 6596.04  429.09
   3   9  12   29.34  148.08
   3   9  13 1046.69  160.60
   3   9  14 3055.73  289.87
   3   9  15   23.27   87.60
   3   9  16    5.91  137.88
   3  11   0   21.97   62.07
   3  11   1 3939.82  426.34
   3  11   2  613.14  243.59
   3  11   3 4259.11  426.07
   3  11   4 2890.71  342.78
   3  11   5 5805.25  506.86
   3  11   6 4745.57  640.88
   3  11   713005.37  999.37
   3  11   823137.01 1195.83
   3  11   9  110.37  188.25
   3  11  10 4564.39  741.07
   3  11  11  523.31  164.81
   3  11  12    7.29  162.55
   3  11  13 2069.34  265.77
   3  11  14  272.02  119.31
   3  13   0  759.39  248.91
   3  13   1  411.07  204.36
   3  13   2 8608.03  741.36
   3  13   3 3952.14  539.90
   3  13   4 1283.20  289.39
   3  13   5 1508.78  340.37
   3  13   6 1360.64  398.23
   3  13   7  126.38  184.28
   3  13   8   10.46  180.10
   3  13   9 3272.21  484.37
   3  13  10  398.13  219.40
   3  13  11 1938.71  369.21
   3  13  12  253.79  214.99
   3  13  13  248.73  159.25
   3  15   0  459.68  187.95
   3  15   111785.08  796.13
   3  15   2 6110.44  597.01
   3  15   310892.72  802.06
   3  15   4 1258.77  296.20
   3  15   5 6248.86  673.88
   3  15   6 1586.36  372.81
   3  15   7  883.02  302.07
   3  15   8    0.42  204.63
   3  15   9    1.14  143.14
   3  15  10  287.50  182.35
   3  15  11  328.21  168.48
   3  17   0   10.49  142.05
   3  17   1  432.28  218.62
   3  17   2 3632.95  464.78
   3  17   3  973.53  268.38
   3  17   4  442.84  209.40
   3  17   5  125.31  156.09
   3  17   6  655.67  202.13
   3  17   7 1505.96  285.65
   4   0   012091.74  542.83
   4   0   1131978.7 1208.28
   4   0   221205.86  610.56
   4   0   3283237.9 2121.46
   4   0   4 2817.03  287.94
   4   0   588851.07 1346.42
   4   0   6  728.85  263.83
   4   0   7  202.83  144.87
   4   0   810541.50  693.60
   4   0   9 2237.05  343.92
   4   0  1016358.06  866.27
   4   0  11 7408.73  717.61
   4   0  12 7500.75  766.93
   4   0  13 7856.77  611.37
   4   0  14  408.54  200.38
   4   0  15  988.88  247.57
   4   0  16  648.69  241.16
   4   0  17 2658.91  397.02
   4   0  18  167.65  129.93
   4   2   011622.79  339.26
   4   2   119445.70  681.39
   4   2   248394.15 1027.90
   4   2   3   21.71   55.05
   4   2   427029.82  665.79
   4   2   533527.52  301.83
   4   2   630180.96  392.30
   4   2   710405.59 1114.48
   4   2   826252.32 1355.40
   4   2   9 1158.78  184.10
   4   2  10 7240.38  421.05
   4   2  11    0.61  244.63
   4   2  12 1697.98  299.36
   4   2  1322746.11  786.92
   4   2  14 2750.88  696.48
   4   2  15 8915.46  603.90
   4   2  16 4412.10  581.12
   4   2  17    5.73  163.64
   4   2  18   12.27   40.65
   4   4   0 9607.07  175.60
   4   4   144203.30  672.04
   4   4   2170037.4 1405.22
   4   4   3 2712.45  350.13
   4   4   435789.59  413.35
   4   4   5 5934.26  193.25
   4   4   6  543.94  255.01
   4   4   7   50.14  174.14
   4   4   8 1112.39  263.36
   4   4   9  315.62  223.24
   4   4  10  142.87  163.72
   4   4  1120675.48 1198.85
   4   4  12  615.16  216.90
   4   4  13 4391.82  514.38
   4   4  1415756.38 1094.23
   4   4  15  453.68  229.48
   4   4  16   65.71  203.44
   4   4  17   32.62  148.60
   4   4  18   16.58  101.31
   4   6   0185179.0 2024.50
   4   6   125167.85  963.83
   4   6   284688.59 1886.28
   4   6   3 3129.04  192.35
   4   6   4 3363.93  323.01
   4   6   514120.61  798.13
   4   6   6 2194.97  263.32
   4   6   7 8614.75  629.60
   4   6   8  729.75  222.82
   4   6   9 3721.41  393.87
   4   6  1026036.57 1344.91
   4   6  11 3587.85  630.40
   4   6  12   79.44  268.02
   4   6  13 6795.24  626.60
   4   6  1410067.56  795.57
   4   6  15 7397.25  693.13
   4   6  16 8934.27  770.10
   4   6  17  186.46  140.98
   4   8   022762.20  901.54
   4   8   121547.61 2472.40
   4   8   2 5101.29  368.30
   4   8   316800.80 3644.05
   4   8   4  953.31  101.48
   4   8   5 3226.33  231.48
   4   8   6  554.16  150.99
   4   8   7 7706.69  570.44
   4   8   8   20.84  103.80
   4   8   9  423.41  201.66
   4   8  10 1391.30  321.84
   4   8  1112288.16  736.99
   4   8  12  242.91   91.67
   4   8  13 3447.30  275.66
   4   8  14   69.27  193.23
   4   8  15 3764.75  483.96
   4   8  16 2527.03  371.01
   4  10   022071.64  944.31
   4  10   137632.26 1233.97
   4  10   212975.39  714.25
   4  10   317707.99  854.96
   4  10   4 6724.81  511.54
   4  10   5   20.12  188.66
   4  10   6    5.90  156.58
   4  10   7   10.37  146.20
   4  10   8   51.39  102.31
   4  10   9  707.68  170.39
   4  10  10  575.90  149.37
   4  10  11 7647.75  532.49
   4  10  12 6029.74  464.78
   4  10  13   45.85   68.26
   4  10  14  317.88  107.29
   4  10  15  775.93  199.82
   4  12   029534.07 1252.61
   4  12   1 1004.69  304.33
   4  12   2 6505.75  651.74
   4  12   3 5302.25  619.87
   4  12   4 8449.02  787.87
   4  12   5 1931.78  332.63
   4  12   6 1345.99  275.01
   4  12   7    6.28  148.32
   4  12   827911.03 1346.87
   4  12   9 8919.32  810.58
   4  12  10 2241.30  427.63
   4  12  11    0.00  155.62
   4  12  12  470.92  197.54
   4  12  13 3215.98  407.24
   4  14   0 2130.49  403.57
   4  14   1 4918.31  576.98
   4  14   2  852.67  310.66
   4  14   319258.41 1101.17
   4  14   4  535.33  278.36
   4  14   5 1082.85  316.80
   4  14   6  112.35  202.22
   4  14   7    1.77  154.64
   4  14   8   15.44  142.22
   4  14   9  222.82  169.61
   4  14  10  480.58  171.55
   4  14  11   82.36  132.90
   4  16   0 5465.71  616.02
   4  16   1 1712.16  388.60
   4  16   2 1937.96  323.46
   4  16   3 3570.95  503.35
   4  16   4  255.99  178.24
   4  16   5  626.70  235.77
   4  16   6 5397.43  573.60
   4  16   7 1178.17  293.82
   4  16   8 2630.65  361.92
   4  16   9 1077.59  244.30
   4  18   0   98.57  110.43
   4  18   1  105.71  127.53
   4  18   2   92.25  106.86
   4  18   3    0.50  108.37
   4  18   4  378.06  164.95
   5   1   0  305.53  119.69
   5   1   165539.75 1232.10
   5   1   219217.02  291.59
   5   1   3100329.6  947.68
   5   1   4 3774.34  144.80
   5   1   565731.47  909.15
   5   1   6 1387.63  218.49
   5   1   7 3912.36  312.70
   5   1   8 6716.42  380.45
   5   1   9   56.11   84.80
   5   1  10 4089.96  380.93
   5   1  11 4508.56  426.21
   5   1  12 5061.24  340.51
   5   1  13   35.28  138.90
   5   1  14 1391.17  271.72
   5   1  1515750.08  729.15
   5   1  16 1165.27  280.25
   5   1  17 1864.42  295.35
   5   3   0    0.04   94.57
   5   3   130136.08  997.71
   5   3   229172.95 1059.16
   5   3   312833.16  809.37
   5   3   428142.10  809.55
   5   3   543462.56 1332.39
   5   3   636521.86 5830.20
   5   3   712803.30  860.90
   5   3   8  311.12  110.56
   5   3   912061.30  978.45
   5   3  10 1167.53  241.09
   5   3  11 3836.85  293.42
   5   3  12  290.80   97.91
   5   3  13 2009.03  444.26
   5   3  14 7054.59  709.00
   5   3  15   21.72  171.32
   5   3  16 1230.62  268.08
   5   3  17 4249.08  508.03
   5   5   0  342.62  112.47
   5   5   112888.89  613.48
   5   5   2   12.55  148.76
   5   5   322440.80 1072.95
   5   5   4 6041.39  537.14
   5   5   5 3056.79  174.13
   5   5   6   16.95  138.78
   5   5   7 8186.77  618.59
   5   5   8 4196.76  513.96
   5   5   9 9045.71  628.06
   5   5  1013924.77  815.48
   5   5  11 2458.23  547.79
   5   5  12 2201.50  518.16
   5   5  13  649.98  240.80
   5   5  1410601.30  882.39
   5   5  15    4.76  180.09
   5   5  16 3078.69  487.58
   5   5  17  340.51  152.75
   5   7   077031.50 1488.92
   5   7   188477.66 1594.32
   5   7   2 1198.61  615.08
   5   7   3 8372.66  795.75
   5   7   440566.87  996.00
   5   7   5 4054.49  269.54
   5   7   6 3707.28  295.65
   5   7   7  711.56  178.61
   5   7   8  578.08   91.35
   5   7   920602.27  688.56
   5   7  1023920.75 1030.30
   5   7  11 1445.38  143.58
   5   7  12 1085.22  206.20
   5   7  13 2207.82  506.71
   5   7  14 3594.75  554.31
   5   7  15 2206.33  393.94
   5   7  16  668.88  241.10
   5   9   0 1882.71  323.81
   5   9   1 1112.90  178.48
   5   9   218722.02  953.37
   5   9   3 9662.02  726.49
   5   9   4 7346.71 1113.38
   5   9   5    0.56  146.41
   5   9   620385.48  732.09
   5   9   7 9095.97  667.57
   5   9   8 3622.23  371.39
   5   9   9 9146.45  490.53
   5   9  10 1946.74  318.00
   5   9  11 2288.47  239.89
   5   9  12  266.12  162.96
   5   9  13 1225.97  339.85
   5   9  14 4192.69  520.66
   5   9  15  527.87  201.21
   5  11   0   22.14  127.88
   5  11   1  212.68  125.97
   5  11   2 1190.54  338.14
   5  11   3  973.71  347.50
   5  11   4  125.44  171.95
   5  11   511550.54  915.86
   5  11   6 1247.12  264.79
   5  11   7   56.38  194.29
   5  11   8 1433.99  380.64
   5  11   9    2.06   66.26
   5  11  10  214.89  234.88
   5  11  11 1467.95  219.40
   5  11  12   23.94   72.12
   5  11  13  139.70   97.20
   5  13   013001.11  865.06
   5  13   1 1243.82  310.04
   5  13   213561.86  888.25
   5  13   318442.57 1045.81
   5  13   4 8183.28  762.56
   5  13   5   61.64  184.99
   5  13   6  332.47  248.83
   5  13   7 2759.55  466.53
   5  13   8  501.06  232.39
   5  13   9  160.63  154.73
   5  13  10 1924.28  363.82
   5  13  11 1354.64  259.76
   5  13  12  197.49  124.17
   5  15   0  702.30  217.00
   5  15   1    2.43  159.78
   5  15   2 3986.02  534.59
   5  15   3   29.64  166.34
   5  15   4 3857.37  493.74
   5  15   5 5109.51  584.20
   5  15   6 6783.42  663.31
   5  15   7  372.45  174.64
   5  15   8  470.00  204.06
   5  15   9 3535.20  434.10
   5  17   0  428.58  192.39
   5  17   1  352.01  159.06
   5  17   2 1204.17  255.34
   5  17   3  187.39  181.26
   5  17   4  169.62  144.01
   5  17   5  849.54  223.85
   5  17   6  370.76  174.21
   6   0   022671.26  686.38
   6   0   1170244.6 1216.56
   6   0   226493.51  639.20
   6   0   318692.94  653.03
   6   0   4139646.5 3062.00
   6   0   512829.34  794.75
   6   0   6 7267.94  519.86
   6   0   7 1172.99  266.89
   6   0   863929.80 1669.04
   6   0   9 4501.65  429.63
   6   0  10 2315.09  296.00
   6   0  11 3766.40  585.82
   6   0  12 8947.23  853.41
   6   0  13 7409.65  769.01
   6   0  14 2140.29  414.06
   6   0  1522898.23 1131.96
   6   0  16  317.39  173.91
   6   0  17  193.37   94.39
   6   2   040094.50  691.85
   6   2   125684.69  796.97
   6   2   226410.98  993.48
   6   2   316351.53  317.26
   6   2   4   61.45  111.85
   6   2   5 5892.66  368.31
   6   2   6  679.99  196.01
   6   2   7 7173.83  396.05
   6   2   8  737.52  177.19
   6   2   9   40.31  136.63
   6   2  10 4191.21  400.55
   6   2  11 5121.29  451.05
   6   2  12 1272.07  207.79
   6   2  13  688.49  173.52
   6   2  14 1278.65  217.62
   6   2  15 2796.22  471.38
   6   2  16  224.12  184.18
   6   2  17   14.43   76.41
   6   4   027622.58  848.76
   6   4   121481.63 1034.28
   6   4   215058.51 1589.40
   6   4   399490.86 1611.86
   6   4   4 2436.98  413.07
   6   4   5   28.38  163.12
   6   4   6 2276.59  307.37
   6   4   7  675.79  214.54
   6   4   8 4407.76  448.21
   6   4   9  397.81  266.53
   6   4  10   29.56  217.92
   6   4  1112946.12  861.41
   6   4  1212554.82  894.14
   6   4  13  302.77  219.69
   6   4  14 1103.96  331.76
   6   4  15 2751.77  475.75
   6   4  16  833.41  236.34
   6   4  17  135.23  126.73
   6   6   0 5582.42  324.32
   6   6   1 3076.78  285.20
   6   6   230699.07  906.30
   6   6   3 9371.22  461.83
   6   6   411241.14  714.84
   6   6   525657.24 1792.80
   6   6   6  267.85  105.15
   6   6   7 4793.13  378.69
   6   6   8 3997.50  267.80
   6   6   9 6840.77  775.29
   6   6  1028983.92 1495.29
   6   6  11 1066.28  231.02
   6   6  12 4170.94  654.45
   6   6  1316160.69 1095.63
   6   6  14 4043.37  511.48
   6   6  15 4581.10  520.16
   6   6  16  729.04  207.60
   6   8   0 8853.02  523.99
   6   8   1  113.32   99.57
   6   8   2  102.83  103.66
   6   8   3  404.38  156.68
   6   8   4 2128.85  241.52
   6   8   5 2395.39  247.44
   6   8   6  168.00   81.62
   6   8   7 1989.25  214.14
   6   8   8 5809.68  479.05
   6   8   928269.23  989.51
   6   8  10  207.06  110.63
   6   8  11 8628.65  851.43
   6   8  12  403.29  187.76
   6   8  13 2180.04  342.63
   6   8  14 2628.60  416.11
   6   8  15 1104.25  267.73
   6  10   0 2326.98  307.89
   6  10   1  402.37  238.54
   6  10   2  157.32  213.91
   6  10   3 8227.17  585.64
   6  10   4   86.91  149.12
   6  10   527087.55 2312.25
   6  10   6 8436.12  967.41
   6  10   7    1.37  109.92
   6  10   8  205.98  153.59
   6  10   9 8375.50  485.16
   6  10  10 1192.96  268.33
   6  10  11 4540.11  445.56
   6  10  12 6621.97  613.65
   6  10  13 1863.15  319.60
   6  10  14  525.31  199.62
   6  12   0  798.79  226.53
   6  12   1 3823.41  509.87
   6  12   212211.11  888.65
   6  12   318855.57 1120.95
   6  12   418359.26 1008.66
   6  12   511230.15  897.89
   6  12   6  372.19  257.26
   6  12   7  185.67  174.41
   6  12   8 6079.36  638.03
   6  12   9 6576.69  631.43
   6  12  10  580.64  218.30
   6  12  11 2470.09  365.80
   6  14   0 5239.76  583.07
   6  14   1 1625.51  328.20
   6  14   2   91.68  173.11
   6  14   325805.54 1250.62
   6  14   4 1894.69  355.16
   6  14   515720.57  975.05
   6  14   6  236.56  189.87
   6  14   7 1216.12  307.54
   6  14   8  671.07  206.52
   6  14   9 1165.77  244.68
   6  14  10  728.58  188.08
   6  16   0  140.24  200.89
   6  16   1 1160.68  251.56
   6  16   2  529.40  196.80
   6  16   3    0.65  159.81
   6  16   4  270.29  137.56
   6  16   5    0.61  153.54
   6  16   6    0.97   88.84
   6  16   7   97.12  112.82
   6  18   0    0.59  107.84
   6  18   1 2554.12  350.81
   7   1   0 3139.51  170.22
   7   1   1 9397.39  311.31
   7   1   2  287.32   54.29
   7   1   3  235.96   48.16
   7   1   451249.09 1204.50
   7   1   524049.28  871.85
   7   1   640787.70  921.97
   7   1   7 3141.33  250.60
   7   1   8  428.44  107.29
   7   1   9  186.78  119.37
   7   1  1014510.96  794.50
   7   1  11  986.54  249.60
   7   1  12  189.50  140.34
   7   1  13  687.83  256.86
   7   1  14 3735.15  343.71
   7   1  15   76.16   91.39
   7   1  16  758.08  177.98
   7   3   015610.05  578.85
   7   3   191013.64 4722.65
   7   3   2 1407.62  119.15
   7   3   315184.97  399.33
   7   3   4   10.20   81.77
   7   3   5 3332.80  480.28
   7   3   6  947.21  143.97
   7   3   7 2314.28  454.29
   7   3   823843.41 1228.20
   7   3   9 1736.53  291.31
   7   3  10 6003.34  977.52
   7   3  11 2010.78  232.55
   7   3  1213371.23  953.71
   7   3  13  278.18  221.01
   7   3  14  206.60  163.25
   7   3  15 1629.85  309.08
   7   3  16 1774.23  334.18
   7   5   0 1075.31   77.66
   7   5   120542.80 1906.25
   7   5   2  941.25   78.35
   7   5   3  265.67  205.40
   7   5   418149.28 2871.45
   7   5   5  422.77  191.13
   7   5   615011.00  862.82
   7   5   7 1963.08  392.00
   7   5   8 2214.59  460.56
   7   5   9  142.17  250.41
   7   5  10 6231.67  569.27
   7   5  1116513.29 1142.35
   7   5  1217435.71 1025.25
   7   5  13   66.86  180.45
   7   5  14 2339.11  386.45
   7   5  15 6344.46  620.63
   7   5  16    9.16   82.49
   7   7   0 6687.32  682.93
   7   7   1    5.66   81.75
   7   7   215078.15  818.75
   7   7   338082.32  826.31
   7   7   4  903.41  138.40
   7   7   5 6140.62  381.13
   7   7   6 1230.91  242.92
   7   7   7 7157.64  731.13
   7   7   816100.95  863.79
   7   7   927176.11 1183.87
   7   7  10  323.44  308.23
   7   7  1120939.73 1086.06
   7   7  12 4337.44  504.73
   7   7  13    3.99  172.45
   7   7  14  429.16  202.48
   7   7  15 1238.97  246.29
   7   9   0 1210.03  204.15
   7   9   1 2382.41  292.31
   7   9   212467.72  814.37
   7   9   3 1545.75  176.74
   7   9   412280.63  558.90
   7   9   524510.63  787.37
   7   9   623785.33 1240.65
   7   9   7 2140.74  231.87
   7   9   8 2835.40  244.19
   7   9   9 9809.35  677.65
   7   9  10   53.92  168.44
   7   9  11   22.72  155.92
   7   9  12 4475.88  544.69
   7   9  13  427.30  212.32
   7   9  14  732.89  236.12
   7  11   0  691.03  198.94
   7  11   1 1764.32  376.68
   7  11   211163.71  725.24
   7  11   3   68.63  160.84
   7  11   4  999.90  335.76
   7  11   5 9491.50  711.21
   7  11   6   16.66  153.97
   7  11   7    3.57  144.21
   7  11   8  188.66  109.91
   7  11   9 2860.33  287.59
   7  11  10  739.36  289.97
   7  11  11    0.09   43.84
   7  11  12    1.28  127.43
   7  13   0  708.06  243.16
   7  13   1  798.61  259.83
   7  13   2  490.59  231.85
   7  13   3 1352.51  341.57
   7  13   4 7999.01  691.78
   7  13   5  448.25  197.23
   7  13   6    8.64  146.52
   7  13   7  586.76  213.35
   7  13   8  297.91  183.94
   7  13   9  100.72  119.03
   7  13  10 2122.39  297.07
   7  15   0  390.72  197.91
   7  15   1 1669.14  345.28
   7  15   2 1937.69  346.39
   7  15   3 1608.31  336.75
   7  15   4 1663.10  327.50
   7  15   5    2.13   98.73
   7  15   6  590.65  205.63
   7  15   7  125.16  119.68
   7  17   0  341.85  153.34
   7  17   1   49.30   72.69
   7  17   2 4278.24  458.45
   7  17   3  117.66  106.78
   7  17   4  575.25  170.73
   8   0   0 4766.98  167.60
   8   0   1    6.09   58.27
   8   0   226564.68  560.32
   8   0   3   10.28   81.78
   8   0   414625.90  543.97
   8   0   529544.72  726.47
   8   0   647216.04 2312.15
   8   0   762405.15 5406.85
   8   0   8 3253.90  371.16
   8   0   916423.35 1003.53
   8   0  1011572.14  760.41
   8   0  11 4676.84  498.01
   8   0  12 6545.81  612.28
   8   0  13 1663.78  345.28
   8   0  1413477.73  874.60
   8   0  15    2.51  100.76
   8   2   0 1785.95  119.28
   8   2   189011.96 1198.15
   8   2   2 6322.18  186.00
   8   2   3  107.94   63.45
   8   2   447401.24  943.14
   8   2   565376.10 1153.62
   8   2   6 8276.87  418.29
   8   2   7  375.26  230.13
   8   2   814174.71  635.81
   8   2   9 1766.95  220.23
   8   2  10   18.94  133.01
   8   2  11  700.57  159.04
   8   2  12 3106.75  315.19
   8   2  13 1014.47  190.22
   8   2  14   47.43  143.48
   8   2  15  541.95  218.00
   8   2  16  134.66   82.29
   8   4   058906.79 4734.15
   8   4   124038.12 2168.65
   8   4   2 5511.09  254.76
   8   4   3   50.72  108.66
   8   4   4  201.15  105.46
   8   4   5  726.97  280.62
   8   4   6    7.25  117.53
   8   4   721669.73 1016.26
   8   4   8  128.84  211.18
   8   4   9 2152.73  450.38
   8   4  10 1383.22  308.26
   8   4  11  595.58  239.94
   8   4  12  546.53  227.52
   8   4  13  441.75  192.79
   8   4  14 1984.81  387.78
   8   4  15   11.42  162.36
   8   6   0  202.70   97.16
   8   6   115060.37  668.35
   8   6   2 8254.27  369.05
   8   6   3 6782.94  340.52
   8   6   418265.83 1067.70
   8   6   5 2855.89  404.99
   8   6   6 3998.02  413.41
   8   6   7  634.12  296.46
   8   6   8 2466.80  512.47
   8   6   922180.67 1272.82
   8   6  10 1311.86  286.11
   8   6  11 1978.51  451.84
   8   6  12 6457.13  664.27
   8   6  13  760.43  260.94
   8   6  14  759.44  222.69
   8   6  15    4.83   65.30
   8   8   0 9611.47  750.30
   8   8   1 1317.49  204.09
   8   8   2  490.56  184.38
   8   8   3  664.41  146.69
   8   8   4 5718.54  379.43
   8   8   5   25.24   85.63
   8   8   6 6666.22  381.46
   8   8   7 3595.99  399.90
   8   8   8  969.44  363.82
   8   8   9  634.97  324.14
   8   8  10 3839.32  580.81
   8   8  11 1438.62  380.53
   8   8  12  120.97  171.47
   8   8  13 1036.43  241.02
   8   8  14 4130.10  460.84
   8  10   0  797.26  266.48
   8  10   1 6088.75  503.38
   8  10   2   45.47  130.77
   8  10   3  156.03  186.82
   8  10   4   86.73  248.42
   8  10   5 1985.57  252.66
   8  10   6 2607.54  282.50
   8  10   7  339.42  135.61
   8  10   8 1106.83  173.04
   8  10   9  144.99  189.91
   8  10  10    4.44  172.55
   8  10  11  353.02  193.44
   8  10  12    0.34  139.21
   8  12   0 1205.94  317.27
   8  12   1 7003.49  654.53
   8  12   2 5168.73  523.10
   8  12   3 2387.98  375.59
   8  12   414733.44  942.45
   8  12   5  303.27  191.45
   8  12   6  137.07  157.84
   8  12   7 4693.62  503.03
   8  12   8 2430.42  366.64
   8  14   021002.93 1085.44
   8  14   1 2731.49  272.68
   8  14   2  855.41  271.93
   8  14   3  304.76  202.27
   8  14   4  194.76  135.60
   8  14   5   25.72  124.26
   8  14   6 5760.86  529.57
   8  14   7    1.08   72.35
   8  14   8  871.63  184.81
   8  16   0  254.09  155.04
   8  16   1 1450.79  281.83
   8  16   2    0.54  142.21
   8  16   3 1549.99  282.26
   8  16   4 2100.46  322.40
   8  16   5  287.48  121.42
   9   1   0 2109.12  123.64
   9   1   1  632.79   73.75
   9   1   2 6861.06  267.50
   9   1   316275.77  387.75
   9   1   418330.86  537.83
   9   1   5 9327.46  305.35
   9   1   644311.52  837.43
   9   1   7 1777.74  160.25
   9   1   8 4868.23  324.85
   9   1   9 4139.79  382.39
   9   1  10 2694.14  320.05
   9   1  11  518.20  169.88
   9   1  12 2456.14  273.77
   9   1  13 7038.58  454.76
   9   1  14  429.19  225.07
   9   1  15  300.48  119.99
   9   3   0 7653.88  234.36
   9   3   1 4731.41  243.44
   9   3   2 5207.92  241.60
   9   3   3  688.66  120.47
   9   3   4106561.6 1510.20
   9   3   5 7195.24  417.05
   9   3   627221.85  836.30
   9   3   7 1386.20  188.16
   9   3   8 3618.70  351.88
   9   3   9 3837.50  285.54
   9   3  10  238.49  164.65
   9   3  11 1571.76  392.19
   9   3  12 2277.42  434.85
   9   3  13 3742.34  459.06
   9   3  14  755.17  255.44
   9   3  15   71.04  110.73
   9   5   0 1936.86  119.29
   9   5   1 3168.14  306.07
   9   5   2 3866.97  362.84
   9   5   3 7235.44  597.97
   9   5   4 4902.11  495.58
   9   5   5 1465.95  337.37
   9   5   6   48.50  206.48
   9   5   7   17.21  193.43
   9   5   8 4138.79  474.07
   9   5   9  768.13  350.08
   9   5  10  209.54  195.22
   9   5  11 2391.13  266.00
   9   5  12 5378.36  571.84
   9   5  13  345.19  190.77
   9   5  14  776.83  252.41
   9   7   014491.48  831.80
   9   7   114531.07  565.68
   9   7   2 7759.69  594.87
   9   7   314697.68  745.55
   9   7   4   24.19  142.86
   9   7   5 5308.08  614.56
   9   7   6 8832.25  803.16
   9   7   7    0.69  200.07
   9   7   8   13.99  164.81
   9   7   9 1985.29  319.09
   9   7  1012060.97  837.19
   9   7  11 2072.02  372.31
   9   7  12 1002.48  199.14
   9   7  13    2.15  109.27
   9   7  14 2328.31  357.64
   9   9   0 2177.61  294.34
   9   9   1   54.59   91.93
   9   9   2  260.04   89.02
   9   9   3 4383.18  333.99
   9   9   429833.93  877.80
   9   9   525469.94  833.92
   9   9   6   10.63  169.44
   9   9   7 1744.66  308.81
   9   9   8   61.41  180.98
   9   9   9   26.42  133.20
   9   9  10 1187.93  270.56
   9   9  11  596.49  219.19
   9   9  12 1757.09  209.52
   9  11   0   31.06  118.70
   9  11   1 5580.18  513.90
   9  11   2  810.19  185.19
   9  11   3 1038.00  296.05
   9  11   4    3.40  121.78
   9  11   5 2448.70  369.60
   9  11   6  687.72  199.32
   9  11   7 1206.84  256.17
   9  11   8 3098.43  408.96
   9  11   9  450.62  157.97
   9  11  10  213.46  157.30
   9  11  11 1056.95  216.42
   9  13   0 1647.11  226.00
   9  13   1  305.41  157.42
   9  13   2  319.40  127.76
   9  13   3 7878.77  649.06
   9  13   4 2313.59  361.83
   9  13   5 5272.87  517.47
   9  13   6 3263.61  399.44
   9  13   7 1175.31  247.75
   9  13   9 1221.35  229.37
   9  15   0 2100.50  366.92
   9  15   1  389.55  178.50
   9  15   2 2022.45  327.83
   9  15   3   53.50   46.62
   9  15   4    2.19   78.52
   9  15   5    3.00  111.48
   9  17   0 1432.53  254.73
  10   0   078762.62 2112.40
  10   0   119492.18  663.58
  10   0   224155.83 1065.55
  10   0   3 1796.98  184.95
  10   0   421212.50  744.23
  10   0   5 3499.05  339.01
  10   0   6 1140.04  205.41
  10   0   7  794.94  236.84
  10   0   8  380.61  213.45
  10   0   9 6202.14  612.06
  10   0  10 3781.57  503.32
  10   0  11   60.25  157.50
  10   0  12  202.20  145.78
  10   0  13  620.86  214.07
  10   0  14 1821.72  307.24
  10   2   0 4919.70  220.42
  10   2   1 1986.55  157.34
  10   2   2 4928.57  234.74
  10   2   3 1740.43  146.06
  10   2   4 5747.53  256.17
  10   2   5 1993.78  182.40
  10   2   6  463.56  118.57
  10   2   717500.28  563.54
  10   2   8 1582.80  196.26
  10   2   9  225.16  197.34
  10   2  10 1043.83  204.34
  10   2  11 4848.30  498.99
  10   2  12 8284.23  700.40
  10   2  13    1.44   86.77
  10   2  14    0.52  157.30
  10   4   0 9481.88  412.08
  10   4   1  916.51  100.96
  10   4   2  950.84  151.21
  10   4   3 9466.13  521.52
  10   4   418994.07  698.66
  10   4   5  126.79   86.29
  10   4   6  130.41  194.17
  10   4   7   37.33  103.00
  10   4   8 3252.86  396.05
  10   4   910619.51 1274.92
  10   4  10  769.07  181.65
  10   4  11  957.12  256.60
  10   4  12 2236.44  416.68
  10   4  13   10.46  123.56
  10   4  14    4.89   86.53
  10   6   0 5520.53  359.38
  10   6   138436.76 1308.32
  10   6   2   84.56  131.01
  10   6   3  572.70  233.14
  10   6   414057.08  827.49
  10   6   512063.23  770.54
  10   6   6 1005.52  226.75
  10   6   7 1089.32  410.97
  10   6   8 1443.09  410.42
  10   6   9 1328.92  196.51
  10   6  1010254.04 1036.76
  10   6  11    0.16  200.65
  10   6  12    3.90  173.23
  10   6  13 4877.17  509.69
  10   8   0 9770.33  378.53
  10   8   1 3266.10  312.75
  10   8   2   92.26   95.51
  10   8   3 3946.56  466.58
  10   8   4 2715.16  357.44
  10   8   525147.81 1151.04
  10   8   6  640.19  185.25
  10   8   7 3343.32  418.06
  10   8   8 5973.43  695.87
  10   8   9    7.61  161.42
  10   8  10  810.01  159.57
  10   8  11 3697.49  320.97
  10   8  12  230.50   89.97
  10  10   0  944.41  157.29
  10  10   1  869.14  181.98
  10  10   2 6263.23  568.66
  10  10   3   50.08   84.91
  10  10   418641.28  948.70
  10  10   5  370.62  222.73
  10  10   6  686.79  213.38
  10  10   7  819.45  265.92
  10  10   8    5.51  125.94
  10  10   9    3.62  228.31
  10  10  10  582.67  131.06
  10  10  11 1028.48  230.64
  10  12   0   41.48  109.38
  10  12   121966.62 1012.75
  10  12   2  149.06  188.06
  10  12   3 4870.92  365.47
  10  12   4   10.37  111.50
  10  12   5  307.32  124.05
  10  12   6 1159.47  277.25
  10  12   7 1558.91  323.78
  10  12   8  197.76  144.00
  10  12   9 1642.43  295.50
  10  14   0  628.52  227.05
  10  14   1   35.58   81.36
  10  14   2  258.74  103.50
  10  14   3 2351.50  245.95
  10  14   4 3017.56  269.35
  10  14   5 1818.46  274.99
  10  14   6  142.68  100.88
  10  16   0 1893.73  310.16
  10  16   1  405.52  147.31
  11   1   0  589.24  108.88
  11   1   120898.74  511.23
  11   1   2  483.08  113.92
  11   1   310587.93  390.77
  11   1   4 1160.97  124.69
  11   1   5 1457.56  170.40
  11   1   6 1026.88  156.08
  11   1   7    0.48   75.63
  11   1   8   45.87  106.84
  11   1   9 8794.00  540.36
  11   1  10 7903.94  499.79
  11   1  11  273.07  137.44
  11   1  12 1000.68  172.91
  11   1  13 1426.55  282.23
  11   3   0 1170.78  139.98
  11   3   1 1388.31  173.30
  11   3   2 7105.64  307.61
  11   3   3 1536.82  174.17
  11   3   4 1549.63  195.02
  11   3   5  266.58   97.69
  11   3   6 2397.17  217.65
  11   3   727284.16  755.20
  11   3   8 1335.86  182.61
  11   3   9 4824.74  399.04
  11   3  10  718.76  275.81
  11   3  11  467.77  268.27
  11   3  12    5.74   85.55
  11   3  13  101.92  108.94
  11   5   0 2432.25  239.55
  11   5   1  333.83  147.18
  11   5   2  768.07  173.27
  11   5   3  438.90  140.43
  11   5   4 1426.53  196.93
  11   5   5 1680.89  285.76
  11   5   6  817.08  166.96
  11   5   7 4916.64  373.22
  11   5   8 2037.95  288.61
  11   5   9 2306.95  294.06
  11   5  10 3773.26  638.30
  11   5  11 2183.63  370.13
  11   5  12   36.36  126.99
  11   5  13  646.40  237.03
  11   7   0  154.31   81.04
  11   7   1 7887.98  468.09
  11   7   2  369.71  129.35
  11   7   318797.01  781.21
  11   7   4 3588.01  391.17
  11   7   5 2860.14  364.75
  11   7   6  712.04  227.46
  11   7   7 3088.20  378.13
  11   7   8   44.72  117.18
  11   7   9   15.21  151.39
  11   7  10 1207.54  209.96
  11   7  11  435.06  195.31
  11   7  12  435.25  164.75
  11   9   0  582.14  154.32
  11   9   1 3214.11  244.78
  11   9   2 8186.40  493.70
  11   9   3   64.13  102.32
  11   9   4 1047.48  223.43
  11   9   5 1552.15  228.84
  11   9   6 1732.83  223.50
  11   9   7 9089.40  555.81
  11   9   8 4789.00  413.32
  11   9   9  158.19   96.62
  11   9  10  429.73  112.76
  11  11   0 1588.18  207.42
  11  11   1 1081.27  189.88
  11  11   2 4185.24  570.55
  11  11   3 1039.39  200.05
  11  11   4 1374.57  337.36
  11  11   5  765.46  226.43
  11  11   6  778.49  251.31
  11  11   7  123.45  101.79
  11  11   8    0.31  151.69
  11  11   9 1372.89  260.67
  11  13   0  103.23   82.80
  11  13   1 6976.61  435.74
  11  13   2  616.97  140.18
  11  13   3  387.50  169.37
  11  13   4  113.03  102.26
  11  13   5   66.48  134.75
  11  13   6  113.07   98.53
  11  15   0  894.07  233.36
  11  15   1  221.57  127.12
  11  15   2   76.95   83.43
  12   0   0 4763.44  349.63
  12   0   1 1276.99  227.62
  12   0   2 5519.98  387.58
  12   0   3  917.27  201.49
  12   0   415535.80  700.39
  12   0   5  173.19  120.95
  12   0   6 1462.24  226.70
  12   0   7  141.67  163.20
  12   0   8 2296.34  430.63
  12   0   9 3016.34  471.18
  12   0  10    0.65   72.73
  12   0  11 7837.31  684.29
  12   0  12 9553.38  689.58
  12   2   0  342.63  117.69
  12   2   1 1215.43  142.96
  12   2   2 7620.76  343.23
  12   2   3 1545.43  149.60
  12   2   4  368.50  132.19
  12   2   5  195.25   96.73
  12   2   6  818.81  150.00
  12   2   719906.06  649.03
  12   2   8 9640.56  792.03
  12   2   9  855.55  199.01
  12   2  10  811.30  185.94
  12   2  11 3410.34  467.03
  12   2  12  522.58  210.11
  12   4   0  187.03   85.71
  12   4   1  178.58  132.58
  12   4   2 2479.21  286.49
  12   4   3  807.35  281.13
  12   4   4 8869.89  513.67
  12   4   5 1028.31  203.37
  12   4   6  136.67  148.56
  12   4   7 2380.81  301.85
  12   4   8   53.37   77.60
  12   4   9 3460.80  319.97
  12   4  10  243.52  158.76
  12   4  11  236.96  184.59
  12   4  12  448.54  204.06
  12   6   0   20.55  148.59
  12   6   114189.88  900.30
  12   6   2 9125.53  551.90
  12   6   3 1423.37  215.80
  12   6   4 4911.55  454.84
  12   6   5   67.55  134.33
  12   6   6 4218.22  338.86
  12   6   7 8100.59  486.80
  12   6   810291.16  659.59
  12   6   9  565.10  165.31
  12   6  10 1287.72  199.65
  12   6  11 1746.06  341.22
  12   8   0 3649.60  344.22
  12   8   1 3715.58  359.24
  12   8   215276.40  711.13
  12   8   3 8052.75  839.49
  12   8   4 8282.59  495.99
  12   8   5 3278.74  305.61
  12   8   6 1057.41  179.51
  12   8   7 1232.00  189.98
  12   8   8 3537.63  314.17
  12   8   9   80.04  107.94
  12   8  10 1115.18  174.77
  12  10   0    3.32   79.61
  12  10   1 2470.87  408.29
  12  10   2 1105.61  308.76
  12  10   3 1188.80  219.12
  12  10   4  876.80  173.80
  12  10   5 1517.77  225.77
  12  10   6    2.18  111.73
  12  10   7 8877.71  522.10
  12  10   8   16.93   78.46
  12  10   9  273.10  118.29
  12  12   0  145.75  100.97
  12  12   1   88.51   62.70
  12  12   2   40.69  154.26
  12  12   3  512.54  232.38
  12  12   4  795.82  264.22
  12  12   5  512.83  182.15
  12  12   6 1122.03  259.90
  12  12   7  432.21  163.83
  12  14   0  175.81  103.31
  12  14   1  255.23   86.14
  12  14   2   59.97   87.58
  13   1   010681.49  453.01
  13   1   1 5114.76  317.79
  13   1   2  291.49  102.63
  13   1   3   16.64   79.36
  13   1   4 1051.49  158.54
  13   1   5    2.71   91.13
  13   1   6 1028.15  179.51
  13   1   7 2579.88  332.00
  13   1   8 1902.17  431.34
  13   1   9 7739.01  490.01
  13   1  10   54.64   82.05
  13   1  11 1247.19  295.88
  13   3   0 2099.60  225.68
  13   3   1 1716.86  214.68
  13   3   2  114.77  102.77
  13   3   3  705.23  190.94
  13   3   4  671.14  163.15
  13   3   5 3700.29  290.91
  13   3   6 2051.54  222.06
  13   3   7  540.48  138.42
  13   3   8 1269.65  229.95
  13   3   9  241.63  163.60
  13   3  10 1509.12  293.59
  13   3  11 4704.58  512.53
  13   5   0 8516.08  417.63
  13   5   120722.53  808.21
  13   5   2    7.28  122.28
  13   5   3 5031.21  447.47
  13   5   4  609.88  205.21
  13   5   5   29.10  135.26
  13   5   6 7882.81  529.15
  13   5   710537.31  585.96
  13   5   8 1363.83  235.57
  13   5   9 1509.40  377.25
  13   5  10 2240.56  389.76
  13   5  11 1632.50  293.20
  13   7   037681.33 1537.25
  13   7   135260.55 1044.07
  13   7   214152.31  657.17
  13   7   3  209.20  241.63
  13   7   410248.73  630.78
  13   7   5 7148.14  523.23
  13   7   613514.85  687.23
  13   7   7 7292.24  498.07
  13   7   8 1326.02  308.33
  13   7   9   98.85   90.42
  13   7  10 1227.98  272.28
  13   9   0 1193.17  317.35
  13   9   1  120.73  181.86
  13   9   2    1.31  149.41
  13   9   3  309.49  155.17
  13   9   4 2100.85  258.12
  13   9   5  315.40  102.58
  13   9   6  936.26  193.48
  13   9   7   56.12  202.60
  13   9   8 1179.14  180.58
  13  11   0    0.56  156.23
  13  11   1  438.39  219.80
  13  11   2  736.11  250.81
  13  11   3  102.88  155.25
  13  11   4  488.96  217.50
  13  11   5  146.60  132.38
  13  11   6    0.24  114.24
  13  13   0  975.55  227.26
  13  13   1  143.90  128.89
  13  13   2   73.34   77.14
  13  13   3    4.53   76.73
  14   0   055509.59 1884.20
  14   0   1    6.50  178.35
  14   0   2 1099.96  217.11
  14   0   321041.19  841.08
  14   0   4 7834.89  516.43
  14   0   5   81.09   99.38
  14   0   6 8797.32  757.18
  14   0   7 1631.77  320.87
  14   0   8 3214.64  486.30
  14   0   9    1.44   79.37
  14   0  10 2144.51  318.72
  14   2   0 1021.04  229.75
  14   2   1 2366.61  234.62
  14   2   2 9005.78  467.04
  14   2   3  127.16  106.72
  14   2   414664.12  704.04
  14   2   5 6044.78  457.16
  14   2   6  463.69  166.16
  14   2   7 1634.12  382.36
  14   2   8 1111.09  275.02
  14   2   9  626.20  236.64
  14   2  10  543.77  204.57
  14   4   0 2333.49  291.27
  14   4   114528.90  581.66
  14   4   2 3307.31  342.38
  14   4   3  751.40  348.96
  14   4   4   23.66  150.23
  14   4   5    0.56  122.85
  14   4   6 1097.82  212.56
  14   4   7 1314.41  444.73
  14   4   8 1932.65  240.49
  14   4   9  487.64  226.97
  14   4  10  411.05  150.06
  14   6   0    0.45  184.54
  14   6   1  806.62  209.53
  14   6   2 6350.68  495.71
  14   6   318560.45  775.42
  14   6   4  308.57  171.79
  14   6   5   35.32  117.43
  14   6   6 4513.07  381.14
  14   6   7 2275.61  341.71
  14   6   8  162.63  104.05
  14   6   9 1792.21  325.34
  14   8   0   10.99  176.31
  14   8   1 2032.32  418.77
  14   8   2 2330.63  437.46
  14   8   3 2678.63  351.45
  14   8   4 7287.94  471.31
  14   8   5  589.67  165.55
  14   8   6  486.63  149.27
  14   8   7 1404.45  197.83
  14   8   8 2614.40  375.59
  14  10   0    1.19  138.74
  14  10   1    0.36  154.29
  14  10   2 1506.30  314.07
  14  10   3    0.02  139.28
  14  10   4  539.70  223.40
  14  10   5  356.72  188.95
  14  10   6 1174.94  259.15
  14  12   0 2072.94  341.11
  14  12   1    3.62  115.41
  14  12   2  390.36  170.98
  14  12   3 1109.83  239.01
  15   1   015906.86  774.49
  15   1   1 8387.00  573.41
  15   1   2  102.00  127.12
  15   1   3 3045.07  336.67
  15   1   4 2310.68  304.29
  15   1   5 1307.42  250.05
  15   1   6 2558.56  456.10
  15   1   7  720.92  231.56
  15   1   8 1396.35  325.04
  15   3   041131.33 1645.85
  15   3   139112.95 1805.15
  15   3   2  516.14  267.85
  15   3   3 2753.63  327.64
  15   3   412550.76  649.33
  15   3   5 1153.42  216.62
  15   3   6   69.97  111.76
  15   3   7  314.01  216.73
  15   3   8    2.76  111.69
  15   3   9  114.23   71.50
  15   5   0 6096.36  657.48
  15   5   1 2138.19  426.90
  15   5   2 5086.59  619.54
  15   5   3 5557.45  440.84
  15   5   4 3197.94  337.59
  15   5   5 8983.49  539.70
  15   5   6 1901.66  261.72
  15   5   7  171.01   89.54
  15   5   8  760.53  205.23
  15   7   0 5783.90  621.67
  15   7   1 2127.00  389.97
  15   7   2   70.67  160.41
  15   7   3 9721.51  775.95
  15   7   4 2122.90  378.34
  15   7   5   36.13   93.92
  15   7   6  287.96  165.19
  15   7   7  775.09  204.77
  15   9   0 7766.32  718.76
  15   9   1 1117.68  288.16
  15   9   2  164.38  141.96
  15   9   3    0.03  106.39
  15   9   4 1501.37  319.68
  15   9   5 1459.42  278.07
  15  11   0  676.38  218.60
  15  11   1  588.94  195.36
  15  11   2  250.60  152.73
  15  11   3  225.74  141.50
  16   0   0 3399.32  509.16
  16   0   110290.11  875.56
  16   0   215220.34 1040.00
  16   0   3 1146.50  324.59
  16   0   4 1021.97  268.65
  16   2   0  148.14  137.25
  16   2   1  414.10  150.00
  16   2   2  696.45  181.92
  16   2   3  314.01  195.17
  16   2   4 6861.97  648.08
  16   2   5    4.01   98.56
  16   4   0 4877.16  622.66
  16   4   1  280.52  215.34
  16   4   2  834.19  274.49
  16   4   3  782.49  273.61
  16   4   4    5.44  139.97
  16   4   5  282.45  138.63
  16   4   6  686.60  205.79
  16   6   0 9871.78  837.03
  16   6   1 7802.93  734.87
  16   6   2 4035.46  502.25
  16   6   3 1954.81  384.91
  16   6   4 1326.33  305.22
  16   6   5 1262.15  298.12
  16   6   6    0.83  130.11
  16   8   0  809.33  289.82
  16   8   1  163.03  160.96
  16   8   2  681.51  252.82
  16   8   3  203.29  183.74
  16   8   4 5438.73  530.64
  16   8   5  170.39   92.45
  16  10   0  418.03  169.34
  16  10   1  306.56  170.77
  16  10   2  617.48  209.61
  17   1   0 2961.02  341.39
  17   1   1    0.55   98.89
  17   1   2 1294.67  212.86
  17   1   3 2304.10  373.07
  17   1   4   51.32   96.76
  17   3   0 1807.50  402.49
  17   3   1 4080.31  540.81
  17   3   2 6006.29  650.64
  17   3   3  222.64  166.67
  17   3   4  397.62  177.88
  17   3   5  610.78  204.38
  17   5   0  280.07  217.33
  17   5   1 4274.09  536.12
  17   5   2  184.03  168.09
  17   5   3  135.22  135.02
  17   5   4 1998.08  324.22
  17   7   0 1509.49  334.12
  17   7   1  551.86  257.21
  17   7   2  104.99  143.68
  17   7   3  379.86  171.43
  17   9   0  263.63  178.94
  17   9   1  667.95  184.68
  18   0   0 2234.51  408.99
  18   0   1  111.84  156.96
  18   0   2 8435.82  694.23
  18   2   0 1244.06  206.33
  18   2   1   41.34  123.07
  18   2   2  532.21  224.83
  18   2   3 1111.59  265.57
  18   4   0  305.13  180.18
  18   4   1    2.30  161.48
  18   4   2 1106.99  290.24
  18   4   3    0.55   96.57
  18   6   0 7224.07  635.81
  18   6   1  250.40  156.16
  18   6   2 1477.01  270.87
  18   8   0  274.13  166.27
  19   1   0  110.13  120.06
  19   1   1   82.50   97.51
  19   3   0  215.43  149.64
  19   3   1  419.15  172.71
  19   5   0   97.33  127.68
   0   0   0    0.00    0.00
;
_shelx_hkl_checksum               75847
loop_
  _exptl_crystal_face_index_h
  _exptl_crystal_face_index_k
  _exptl_crystal_face_index_l
  _exptl_crystal_face_perp_dist
  _exptl_oxdiff_crystal_face_indexfrac_h
  _exptl_oxdiff_crystal_face_indexfrac_k
  _exptl_oxdiff_crystal_face_indexfrac_l
  _exptl_oxdiff_crystal_face_x
  _exptl_oxdiff_crystal_face_y
  _exptl_oxdiff_crystal_face_z
 -2 11 1 0.1090 -2.3165 10.6930 0.8791 -0.5311 0.7706 0.3524
 -11 0 8 0.0551 -10.7921 -0.0952 8.2376 -0.5680 0.1996 -0.7984
 11 0 0 0.0674 11.3326 -0.4761 0.1499 -0.0182 -0.6498 0.7599
 3 -9 5 0.1304 3.0092 -8.6599 5.4967 -0.0243 -0.9698 -0.2427
 -11 1 0 0.0290 -11.2618 0.7484 -0.3250 0.0187 0.6714 -0.7408
 -1 -9 -6 0.0946 -0.8120 -9.3366 -5.6955 0.8293 -0.2938 -0.4754
 10 -1 -9 0.0464 10.3120 -1.2991 -8.8121 0.6727 -0.2367 0.7010
 4 9 4 0.1183 3.6154 9.4126 3.5904 -0.6865 0.2437 0.6851
 11 0 -8 0.0574 11.0000 0.0000 -8.0000 0.5544 -0.2278 0.8068
 3 0 10 0.0693 2.8495 -0.2169 10.4004 -0.7540 -0.6445 0.1268
 -10 -5 -2 0.0756 -9.5696 -4.5651 -2.0402 0.3742 0.3179 -0.8712
 -2 1 -11 0.0344 -1.6698 0.9074 -10.9427 0.7600 0.6499 -0.0086
 12 0 -5 0.0577 11.8898 -0.4108 -4.5058 0.3162 -0.4623 0.8284
 2 -11 -1 0.1333 2.3726 -10.6827 -0.9004 0.5320 -0.7720 -0.3479
 -12 1 5 0.0423 -11.8806 0.5905 4.5024 -0.3239 0.4735 -0.8190

_olex2_submission_special_instructions 'No special instructions were received'
